# Supplementary material for: cis-Dichloridobis[tris­(2-methyl­phen­oxy)phosphane-κP]palladium(II)
Source: Acta Crystallogr Sect E Struct Rep Online. 2012 Feb 10;68(Pt 3):m270–1. doi: 10.1107/S160053681200342X (PMC3297231; doi:10.1107/S160053681200342X)
Supplement: Supplementary file 1 [file e-68-0m270-sup1.cif]

##############################################################################
#                                                                            #
# This CIF contains the data in a paper accepted for publication in          #
# Acta Crystallographica Section E. It conforms to the requirements of       #
# Notes for Authors for Acta Crystallographica Section E, and has been       #
# peer reviewed under the auspices of the IUCr Commission on Journals.       #
#                                                                            #
# Full details of the Crystallographic Information File format               #
# are given in the paper "The Crystallographic Information File (CIF):       #
# a New Standard Archive File for Crystallography" by S. R. Hall, F. H.      #
# Allen and I. D. Brown [Acta Cryst. (1991), A47, 655-685].                  #
#                                                                            #
# The current version of the core CIF dictionary is obtainable from          #
# ftp://ftp.iucr.org/pub/cif_core.dic.                                       #
#                                                                            #
# Software is freely available for graphical display of the structure(s)     #
# in this CIF. For information consult the CIF software page                 #
# http://www.iucr.org/resources/cif/software.                                #
#                                                                            #
# This file may be used for bona fide research purposes within the           #
# scientific community so long as proper attribution is given to the journal # 
# article from which it was obtained.                                        #
#                                                                            #
##############################################################################
data_global
_audit_creation_method     'SHELXL-97 CIF and IUCr template'
_journal_date_recd_electronic     2012-01-24
_journal_date_accepted     2012-01-26
_journal_name_full     'Acta Crystallographica, Section E'
_journal_year     2012
_journal_volume     68
_journal_issue      3
_journal_page_first     m270
_journal_page_last     m271
_journal_paper_category     QM
_journal_paper_doi     10.1107/S160053681200342X
_journal_coeditor_code     BT5800
_publ_contact_author_name     'Andrzej Gniewek'
_publ_contact_author_address
;
 Faculty of Chemistry
 University of Wroc\/law
 14 F. Joliot-Curie
 50-383 Wroc\/law
 Poland
;
_publ_contact_author_email     'andrzej@netesa.com'
_publ_contact_author_fax     '+48 713757356'
_publ_contact_author_phone     '+48 713757315'
_publ_section_title
;\
<i>cis</i>-Dichloridobis[tris(2-methylphenoxy)phosphane-\k<i>P</i>]\
palladium(II)
;
loop_
    _publ_author_name
    _publ_author_address
    'B\/laszczyk, Izabela'
;
 Faculty of Chemistry
 University of Wroc\/law
 14 F. Joliot-Curie
 50-383 Wroc\/law
 Poland
;
    'Trzeciak, Anna M.'
;
 Faculty of Chemistry
 University of Wroc\/law
 14 F. Joliot-Curie
 50-383 Wroc\/law
 Poland
;
    'Gniewek, Andrzej'
;
 Faculty of Chemistry
 University of Wroc\/law
 14 F. Joliot-Curie
 50-383 Wroc\/law
 Poland
;
data_I
_chemical_name_systematic
;
<i>cis</i>-Dichloridobis[tris(2-methylphenoxy)phosphane-\k<i>P</i>]palladium(II)
;
_chemical_name_common     ?
_chemical_formula_moiety     'C42 H42 Cl2 O6 P2 Pd'
_chemical_formula_sum     'C42 H42 Cl2 O6 P2 Pd'
_chemical_formula_iupac     '[Pd Cl2 (C21 H21 O3 P)2]'
_chemical_formula_weight     882.00
_chemical_melting_point     ?
_symmetry_cell_setting     triclinic
_symmetry_space_group_name_H-M     'P -1'
_symmetry_space_group_name_Hall     '-P 1'
loop_
    _symmetry_equiv_pos_as_xyz
    'x, y, z'
    '-x, -y, -z'
_cell_length_a     9.575(3)
_cell_length_b     12.248(4)
_cell_length_c     17.814(5)
_cell_angle_alpha     106.12(3)
_cell_angle_beta     90.42(3)
_cell_angle_gamma     98.74(3)
_cell_volume     1981.0(11)
_cell_formula_units_Z     2
_cell_measurement_reflns_used     18240
_cell_measurement_theta_min     5.00
_cell_measurement_theta_max     27.50
_cell_measurement_temperature     100(2)
_exptl_crystal_description     'plate'
_exptl_crystal_colour     'colorless'
_exptl_crystal_size_max     0.40
_exptl_crystal_size_mid     0.32
_exptl_crystal_size_min     0.16
_exptl_crystal_density_diffrn     1.479
_exptl_crystal_density_meas     ?
_exptl_crystal_density_method     'not measured'
_exptl_crystal_F_000     904
_exptl_absorpt_coefficient_mu     0.731
_exptl_absorpt_correction_type     analytical
_exptl_absorpt_process_details     '(CrysAlis RED; Oxford Diffraction, 2010)'
_exptl_absorpt_correction_T_min     0.848
_exptl_absorpt_correction_T_max     0.902
_exptl_special_details
;
The crystal was placed in the cold stream of an open-flow nitrogen cryostat
(Cosier & Glazer, 1986) operating at 100 K. Analytical numeric absorption
correction was carried out with <i>CrysAlis RED</i> (Oxford Diffraction, 2010)
using a multifaceted crystal model (Clark & Reid, 1995).
;
_diffrn_ambient_temperature     100(2)
_diffrn_radiation_type     'MoK\a'
_diffrn_radiation_wavelength     0.71073
_diffrn_radiation_source     'fine-focus sealed tube'
_diffrn_radiation_monochromator     'graphite'
_diffrn_measurement_device_type     'Kuma KM-4 CCD'
_diffrn_measurement_method     '\w'
_diffrn_detector_area_resol_mean     ?
_diffrn_reflns_number     26365
_diffrn_reflns_av_R_equivalents     0.0249
_diffrn_reflns_av_sigmaI/netI     0.0223
_diffrn_reflns_theta_min     5.00
_diffrn_reflns_theta_max     27.50
_diffrn_reflns_theta_full     27.50
_diffrn_measured_fraction_theta_max     0.997
_diffrn_measured_fraction_theta_full     0.997
_diffrn_reflns_limit_h_min     -12
_diffrn_reflns_limit_h_max     12
_diffrn_reflns_limit_k_min     -15
_diffrn_reflns_limit_k_max     15
_diffrn_reflns_limit_l_min     -16
_diffrn_reflns_limit_l_max     23
_diffrn_standards_number     0
_diffrn_standards_interval_count     .
_diffrn_standards_interval_time     .
_diffrn_standards_decay_%     ?
_refine_special_details
;
Refinement of <i>F</i>^2^ against ALL reflections. The weighted <i>R</i>-factor
<i>wR</i> and goodness of fit <i>S</i> are based on <i>F</i>^2^, conventional
<i>R</i>-factors <i>R</i> are based on <i>F</i>, with <i>F</i> set to zero for
negative <i>F</i>^2^. The threshold expression of <i>F</i>^2^ >
2\s(<i>F</i>^2^) is used only for calculating <i>R</i>-factors(gt) <i>etc</i>.
and is not relevant to the choice of reflections for refinement.
<i>R</i>-factors based on <i>F</i>^2^ are statistically about twice as large
as those based on <i>F</i> and <i>R</i>- factors based on ALL data will be
even larger.
;
_reflns_number_total     9077
_reflns_number_gt     7974
_reflns_threshold_expression     I>2\s(I)
_refine_ls_structure_factor_coef     Fsqd
_refine_ls_matrix_type     full
_refine_ls_R_factor_all     0.0390
_refine_ls_R_factor_gt     0.0340
_refine_ls_wR_factor_gt     0.0913
_refine_ls_wR_factor_ref     0.0934
_refine_ls_goodness_of_fit_ref     1.077
_refine_ls_restrained_S_all     1.077
_refine_ls_number_reflns     9077
_refine_ls_number_parameters     484
_refine_ls_number_restraints     0
_refine_ls_hydrogen_treatment     constr
_refine_ls_weighting_scheme     calc
_refine_ls_weighting_details
         'calc w=1/[\s^2^(Fo^2^)+(0.0544P)^2^+1.3532P] where P=(Fo^2^+2Fc^2^)/3'
_atom_sites_solution_hydrogens     geom
_atom_sites_solution_primary     heavy
_atom_sites_solution_secondary     difmap
_refine_ls_shift/su_max     0.001
_refine_ls_shift/su_mean     0.000
_refine_diff_density_max     1.614
_refine_diff_density_min     -0.666
_refine_ls_extinction_method     'none'
_refine_ls_extinction_coef     ?
loop_
    _atom_type_symbol
    _atom_type_description
    _atom_type_scat_dispersion_real
    _atom_type_scat_dispersion_imag
    _atom_type_scat_source
    'C' 'C' 0.0033 0.0016
                         'International Tables Vol C Tables 4.2.6.8 and 6.1.1.4'
    'H' 'H' 0.0000 0.0000
                         'International Tables Vol C Tables 4.2.6.8 and 6.1.1.4'
    'O' 'O' 0.0106 0.0060
                         'International Tables Vol C Tables 4.2.6.8 and 6.1.1.4'
    'P' 'P' 0.1023 0.0942
                         'International Tables Vol C Tables 4.2.6.8 and 6.1.1.4'
    'Cl' 'Cl' 0.1484 0.1585
                         'International Tables Vol C Tables 4.2.6.8 and 6.1.1.4'
    'Pd' 'Pd' -0.9988 1.0072
                         'International Tables Vol C Tables 4.2.6.8 and 6.1.1.4'
_computing_data_collection     'CrysAlis CCD (Oxford Diffraction, 2010)'
_computing_cell_refinement     'CrysAlis RED (Oxford Diffraction, 2010)'
_computing_data_reduction     'CrysAlis RED (Oxford Diffraction, 2010)'
_computing_structure_solution     'SHELXS97 (Sheldrick, 2008)'
_computing_structure_refinement     'SHELXL97 (Sheldrick, 2008)'
_computing_molecular_graphics     'ORTEP-3 (Farrugia, 1997)'
_computing_publication_material     'SHELXL97 (Sheldrick, 2008)'
loop_
    _atom_site_type_symbol
    _atom_site_label
    _atom_site_fract_x
    _atom_site_fract_y
    _atom_site_fract_z
    _atom_site_U_iso_or_equiv
    _atom_site_adp_type
    _atom_site_calc_flag
    _atom_site_refinement_flags
    _atom_site_occupancy
    _atom_site_symmetry_multiplicity
    _atom_site_disorder_assembly
    _atom_site_disorder_group
    Pd Pd 0.400484(15) 0.294943(13) 0.282022(9) 0.01762(6) Uani d . 1 1 . .
    Cl Cl1 0.51620(5) 0.47374(5) 0.27470(3) 0.02515(12) Uani d . 1 1 . .
    Cl Cl2 0.61585(5) 0.23734(5) 0.29736(3) 0.02538(12) Uani d . 1 1 . .
    P P1 0.19314(5) 0.34091(5) 0.25564(3) 0.01771(11) Uani d . 1 1 . .
    P P2 0.30605(5) 0.12238(5) 0.29288(3) 0.01802(11) Uani d . 1 1 . .
    O O1 0.09044(15) 0.36632(14) 0.32508(9) 0.0234(3) Uani d . 1 1 . .
    O O2 0.10765(15) 0.23789(13) 0.18878(9) 0.0204(3) Uani d . 1 1 . .
    O O3 0.18784(16) 0.45217(13) 0.22691(9) 0.0233(3) Uani d . 1 1 . .
    O O4 0.38304(15) 0.07301(12) 0.35210(9) 0.0202(3) Uani d . 1 1 . .
    O O5 0.29919(18) 0.01967(14) 0.21472(9) 0.0272(3) Uani d . 1 1 . .
    O O6 0.14500(15) 0.11591(12) 0.31591(9) 0.0190(3) Uani d . 1 1 . .
    C C11 0.1329(2) 0.39945(17) 0.40527(12) 0.0175(4) Uani d . 1 1 . .
    C C12 0.0448(2) 0.35074(17) 0.45303(13) 0.0184(4) Uani d . 1 1 . .
    C C13 0.0815(2) 0.39022(19) 0.53348(13) 0.0217(4) Uani d . 1 1 . .
    H H13 0.0228 0.3608 0.5684 0.026 Uiso calc R 1 1 . .
    C C14 0.2007(2) 0.4708(2) 0.56355(13) 0.0244(4) Uani d . 1 1 . .
    H H14 0.2233 0.4951 0.6183 0.029 Uiso calc R 1 1 . .
    C C15 0.2869(2) 0.51586(19) 0.51349(14) 0.0243(4) Uani d . 1 1 . .
    H H15 0.3695 0.5704 0.5338 0.029 Uiso calc R 1 1 . .
    C C16 0.2523(2) 0.48113(18) 0.43391(13) 0.0211(4) Uani d . 1 1 . .
    H H16 0.3095 0.5128 0.3993 0.025 Uiso calc R 1 1 . .
    C C17 -0.0846(2) 0.26301(19) 0.42069(14) 0.0243(4) Uani d . 1 1 . .
    H H17A -0.1284 0.2818 0.3769 0.037 Uiso calc R 1 1 . .
    H H17B -0.1523 0.2637 0.4618 0.037 Uiso calc R 1 1 . .
    H H17C -0.0575 0.1864 0.4023 0.037 Uiso calc R 1 1 . .
    C C21 -0.0088(2) 0.24092(18) 0.14012(13) 0.0204(4) Uani d . 1 1 . .
    C C22 -0.0023(2) 0.18617(18) 0.06101(13) 0.0234(4) Uani d . 1 1 . .
    C C23 -0.1180(3) 0.1846(2) 0.01254(14) 0.0287(5) Uani d . 1 1 . .
    H H23 -0.1174 0.1483 -0.0420 0.034 Uiso calc R 1 1 . .
    C C24 -0.2342(3) 0.2349(2) 0.04228(15) 0.0303(5) Uani d . 1 1 . .
    H H24 -0.3115 0.2334 0.0081 0.036 Uiso calc R 1 1 . .
    C C25 -0.2371(2) 0.2871(2) 0.12163(15) 0.0294(5) Uani d . 1 1 . .
    H H25 -0.3169 0.3208 0.1420 0.035 Uiso calc R 1 1 . .
    C C26 -0.1233(2) 0.2904(2) 0.17182(14) 0.0244(4) Uani d . 1 1 . .
    H H26 -0.1244 0.3257 0.2265 0.029 Uiso calc R 1 1 . .
    C C27 0.1245(3) 0.1318(2) 0.03005(14) 0.0308(5) Uani d . 1 1 . .
    H H27A 0.2052 0.1923 0.0317 0.046 Uiso calc R 1 1 . .
    H H27B 0.1027 0.0843 -0.0241 0.046 Uiso calc R 1 1 . .
    H H27C 0.1480 0.0836 0.0624 0.046 Uiso calc R 1 1 . .
    C C31 0.2144(2) 0.46312(19) 0.15151(13) 0.0233(4) Uani d . 1 1 . .
    C C32 0.1324(3) 0.5317(2) 0.12557(17) 0.0319(5) Uani d . 1 1 . .
    C C33 0.1604(3) 0.5475(2) 0.05248(18) 0.0418(7) Uani d . 1 1 . .
    H H33 0.1072 0.5941 0.0330 0.050 Uiso calc R 1 1 . .
    C C34 0.2627(3) 0.4978(3) 0.00751(17) 0.0426(7) Uani d . 1 1 . .
    H H34 0.2789 0.5101 -0.0423 0.051 Uiso calc R 1 1 . .
    C C35 0.3421(3) 0.4299(2) 0.03485(15) 0.0336(5) Uani d . 1 1 . .
    H H35 0.4128 0.3955 0.0039 0.040 Uiso calc R 1 1 . .
    C C36 0.3180(2) 0.41223(19) 0.10773(13) 0.0253(4) Uani d . 1 1 . .
    H H36 0.3718 0.3659 0.1271 0.030 Uiso calc R 1 1 . .
    C C37 0.0227(3) 0.5874(3) 0.1752(2) 0.0452(7) Uani d . 1 1 . .
    H H37A -0.0514 0.5278 0.1834 0.068 Uiso calc R 1 1 . .
    H H37B -0.0192 0.6360 0.1488 0.068 Uiso calc R 1 1 . .
    H H37C 0.0669 0.6349 0.2259 0.068 Uiso calc R 1 1 . .
    C C41 0.4445(2) 0.13559(17) 0.42680(12) 0.0181(4) Uani d . 1 1 . .
    C C42 0.5674(2) 0.10157(18) 0.44879(13) 0.0204(4) Uani d . 1 1 . .
    C C43 0.6253(2) 0.1583(2) 0.52377(14) 0.0254(5) Uani d . 1 1 . .
    H H43 0.7077 0.1363 0.5415 0.030 Uiso calc R 1 1 . .
    C C44 0.5661(2) 0.2460(2) 0.57344(14) 0.0254(5) Uani d . 1 1 . .
    H H44 0.6090 0.2840 0.6241 0.030 Uiso calc R 1 1 . .
    C C45 0.4445(2) 0.27822(18) 0.54932(13) 0.0225(4) Uani d . 1 1 . .
    H H45 0.4042 0.3385 0.5832 0.027 Uiso calc R 1 1 . .
    C C46 0.3821(2) 0.22198(18) 0.47544(13) 0.0195(4) Uani d . 1 1 . .
    H H46 0.2979 0.2424 0.4585 0.023 Uiso calc R 1 1 . .
    C C47 0.6355(2) 0.0108(2) 0.39316(16) 0.0281(5) Uani d . 1 1 . .
    H H47A 0.6711 0.0393 0.3495 0.042 Uiso calc R 1 1 . .
    H H47B 0.5655 -0.0590 0.3730 0.042 Uiso calc R 1 1 . .
    H H47C 0.7142 -0.0069 0.4207 0.042 Uiso calc R 1 1 . .
    C C51 0.3775(3) -0.0766(3) 0.19830(15) 0.0367(6) Uani d . 1 1 . .
    C C52 0.4797(3) -0.0809(2) 0.14459(16) 0.0364(6) Uani d . 1 1 . .
    C C53 0.5453(3) -0.1784(3) 0.12622(18) 0.0479(8) Uani d . 1 1 . .
    H H53 0.6163 -0.1847 0.0890 0.058 Uiso calc R 1 1 . .
    C C54 0.5094(3) -0.2663(3) 0.16095(18) 0.0462(7) Uani d . 1 1 . .
    H H54 0.5561 -0.3317 0.1476 0.055 Uiso calc R 1 1 . .
    C C55 0.4059(4) -0.2590(3) 0.21493(18) 0.0504(8) Uani d . 1 1 . .
    H H55 0.3838 -0.3188 0.2393 0.061 Uiso calc R 1 1 . .
    C C56 0.3332(4) -0.1656(2) 0.23427(16) 0.0426(7) Uani d . 1 1 . .
    H H56 0.2586 -0.1615 0.2693 0.051 Uiso calc R 1 1 . .
    C C57 0.5158(4) 0.0136(3) 0.1097(2) 0.0504(8) Uani d . 1 1 . .
    H H57A 0.4312 0.0244 0.0830 0.076 Uiso calc R 1 1 . .
    H H57B 0.5885 -0.0045 0.0718 0.076 Uiso calc R 1 1 . .
    H H57C 0.5519 0.0845 0.1507 0.076 Uiso calc R 1 1 . .
    C C61 0.0641(2) 0.01390(17) 0.32605(12) 0.0186(4) Uani d . 1 1 . .
    C C62 -0.0410(2) -0.04696(19) 0.26908(13) 0.0236(4) Uani d . 1 1 . .
    C C63 -0.1217(2) -0.1447(2) 0.28173(14) 0.0259(5) Uani d . 1 1 . .
    H H63 -0.1938 -0.1889 0.2438 0.031 Uiso calc R 1 1 . .
    C C64 -0.0992(2) -0.17885(19) 0.34812(14) 0.0253(5) Uani d . 1 1 . .
    H H64 -0.1544 -0.2464 0.3550 0.030 Uiso calc R 1 1 . .
    C C65 0.0040(2) -0.1142(2) 0.40449(14) 0.0241(4) Uani d . 1 1 . .
    H H65 0.0182 -0.1365 0.4506 0.029 Uiso calc R 1 1 . .
    C C66 0.0869(2) -0.01668(19) 0.39380(13) 0.0210(4) Uani d . 1 1 . .
    H H66 0.1579 0.0281 0.4322 0.025 Uiso calc R 1 1 . .
    C C67 -0.0716(3) -0.0070(3) 0.19915(16) 0.0396(7) Uani d . 1 1 . .
    H H67A -0.1080 0.0661 0.2163 0.059 Uiso calc R 1 1 . .
    H H67B -0.1423 -0.0649 0.1637 0.059 Uiso calc R 1 1 . .
    H H67C 0.0157 0.0040 0.1718 0.059 Uiso calc R 1 1 . .
loop_
    _atom_site_aniso_label
    _atom_site_aniso_U_11
    _atom_site_aniso_U_22
    _atom_site_aniso_U_33
    _atom_site_aniso_U_12
    _atom_site_aniso_U_13
    _atom_site_aniso_U_23
    Pd 0.01242(8) 0.02194(9) 0.01643(9) -0.00119(6) 0.00002(6) 0.00415(6)
    Cl1 0.0209(2) 0.0251(3) 0.0260(3) -0.00535(19) -0.0009(2) 0.0066(2)
    Cl2 0.0125(2) 0.0378(3) 0.0266(3) 0.0014(2) 0.00082(19) 0.0118(2)
    P1 0.0145(2) 0.0209(3) 0.0166(2) -0.00023(19) -0.00008(19) 0.0050(2)
    P2 0.0143(2) 0.0201(3) 0.0169(2) 0.00000(19) 0.00052(19) 0.0020(2)
    O1 0.0148(7) 0.0357(9) 0.0186(7) 0.0030(6) 0.0003(6) 0.0065(6)
    O2 0.0190(7) 0.0221(7) 0.0189(7) 0.0002(6) -0.0041(6) 0.0060(6)
    O3 0.0227(7) 0.0220(7) 0.0245(8) 0.0017(6) 0.0023(6) 0.0063(6)
    O4 0.0164(7) 0.0181(7) 0.0234(8) 0.0030(5) -0.0008(6) 0.0012(6)
    O5 0.0297(8) 0.0252(8) 0.0209(8) 0.0006(7) 0.0008(6) -0.0010(6)
    O6 0.0139(6) 0.0211(7) 0.0217(7) -0.0004(5) 0.0000(5) 0.0072(6)
    C11 0.0154(9) 0.0197(9) 0.0176(9) 0.0059(7) 0.0000(7) 0.0039(8)
    C12 0.0132(9) 0.0182(9) 0.0254(10) 0.0056(7) 0.0029(8) 0.0072(8)
    C13 0.0212(10) 0.0254(10) 0.0223(10) 0.0096(8) 0.0051(8) 0.0096(9)
    C14 0.0254(11) 0.0269(11) 0.0198(10) 0.0100(9) -0.0011(8) 0.0016(9)
    C15 0.0186(10) 0.0218(10) 0.0281(11) 0.0022(8) -0.0023(8) 0.0005(9)
    C16 0.0168(9) 0.0198(10) 0.0257(11) 0.0031(8) 0.0026(8) 0.0048(8)
    C17 0.0154(9) 0.0253(11) 0.0312(12) 0.0008(8) 0.0035(8) 0.0074(9)
    C21 0.0185(9) 0.0210(10) 0.0213(10) -0.0038(8) -0.0049(8) 0.0092(8)
    C22 0.0278(11) 0.0189(10) 0.0224(11) -0.0020(8) -0.0037(9) 0.0072(8)
    C23 0.0363(13) 0.0244(11) 0.0229(11) -0.0036(9) -0.0093(9) 0.0075(9)
    C24 0.0278(12) 0.0304(12) 0.0351(13) -0.0037(9) -0.0114(10) 0.0180(10)
    C25 0.0189(10) 0.0329(12) 0.0388(14) -0.0009(9) -0.0020(9) 0.0169(11)
    C26 0.0208(10) 0.0285(11) 0.0241(11) -0.0017(8) -0.0003(8) 0.0106(9)
    C27 0.0356(13) 0.0276(12) 0.0238(12) 0.0036(10) -0.0008(10) -0.0007(9)
    C31 0.0240(10) 0.0191(10) 0.0246(11) -0.0047(8) -0.0036(8) 0.0071(8)
    C32 0.0263(11) 0.0250(11) 0.0458(15) -0.0028(9) -0.0054(10) 0.0163(11)
    C33 0.0431(15) 0.0371(14) 0.0512(17) -0.0047(12) -0.0136(13) 0.0285(13)
    C34 0.0532(17) 0.0430(15) 0.0327(14) -0.0103(13) -0.0079(12) 0.0223(12)
    C35 0.0398(14) 0.0318(13) 0.0254(12) -0.0061(10) 0.0022(10) 0.0079(10)
    C36 0.0282(11) 0.0220(10) 0.0240(11) -0.0017(9) 0.0001(9) 0.0071(9)
    C37 0.0345(14) 0.0390(15) 0.068(2) 0.0120(12) -0.0004(14) 0.0223(15)
    C41 0.0141(9) 0.0180(9) 0.0214(10) -0.0003(7) -0.0011(7) 0.0060(8)
    C42 0.0131(9) 0.0187(9) 0.0322(11) 0.0017(7) 0.0032(8) 0.0122(9)
    C43 0.0162(9) 0.0292(11) 0.0352(12) 0.0002(8) -0.0047(9) 0.0183(10)
    C44 0.0253(11) 0.0277(11) 0.0224(11) -0.0044(9) -0.0063(8) 0.0106(9)
    C45 0.0249(10) 0.0191(10) 0.0234(11) 0.0018(8) 0.0006(8) 0.0065(8)
    C46 0.0156(9) 0.0186(9) 0.0250(11) 0.0031(7) 0.0002(8) 0.0070(8)
    C47 0.0182(10) 0.0231(11) 0.0458(14) 0.0075(8) 0.0056(9) 0.0119(10)
    C51 0.0227(11) 0.0487(16) 0.0276(13) 0.0018(11) -0.0018(10) -0.0055(11)
    C52 0.0322(13) 0.0395(14) 0.0318(13) 0.0008(11) -0.0006(10) 0.0034(11)
    C53 0.0492(17) 0.0384(15) 0.0428(16) 0.0208(13) -0.0235(13) -0.0173(13)
    C54 0.0509(17) 0.0410(16) 0.0393(16) 0.0132(13) -0.0076(13) -0.0037(13)
    C55 0.078(2) 0.0315(14) 0.0369(16) 0.0026(14) -0.0021(15) 0.0048(12)
    C56 0.067(2) 0.0321(14) 0.0262(13) 0.0147(13) 0.0057(13) 0.0003(11)
    C57 0.065(2) 0.0374(16) 0.0441(17) -0.0048(14) -0.0032(15) 0.0111(13)
    C61 0.0137(9) 0.0188(9) 0.0228(10) 0.0021(7) 0.0041(8) 0.0055(8)
    C62 0.0202(10) 0.0255(11) 0.0238(11) -0.0016(8) -0.0006(8) 0.0076(9)
    C63 0.0217(10) 0.0247(11) 0.0285(12) -0.0024(8) -0.0019(9) 0.0060(9)
    C64 0.0210(10) 0.0229(10) 0.0337(12) 0.0038(8) 0.0052(9) 0.0105(9)
    C65 0.0211(10) 0.0275(11) 0.0283(11) 0.0070(8) 0.0032(9) 0.0136(9)
    C66 0.0155(9) 0.0255(10) 0.0219(10) 0.0038(8) 0.0018(8) 0.0060(8)
    C67 0.0363(14) 0.0483(16) 0.0307(13) -0.0197(12) -0.0154(11) 0.0199(12)
_geom_special_details
;
All e.s.d.'s (except the e.s.d. in the dihedral angle between two l.s. planes)
are estimated using the full covariance matrix. The cell e.s.d.'s are taken
into account individually in the estimation of e.s.d.'s in distances, angles
and torsion angles; correlations between e.s.d.'s in cell parameters are only
used when they are defined by crystal symmetry. An approximate (isotropic)
treatment of cell e.s.d.'s is used for estimating e.s.d.'s involving l.s.
planes.
;
loop_
    _geom_bond_atom_site_label_1
    _geom_bond_atom_site_label_2
    _geom_bond_site_symmetry_2
    _geom_bond_distance
    _geom_bond_publ_flag
    Pd P1 . 2.2254(9) yes
    Pd P2 . 2.2296(9) yes
    Pd Cl1 . 2.3375(9) yes
    Pd Cl2 . 2.3164(9) yes
    P1 O1 . 1.5784(16) no
    P1 O2 . 1.5868(16) no
    P1 O3 . 1.5905(16) no
    P2 O4 . 1.5813(16) no
    P2 O5 . 1.5894(16) no
    P2 O6 . 1.5946(16) no
    O1 C11 . 1.411(3) no
    O2 C21 . 1.418(3) no
    O3 C31 . 1.408(3) no
    O4 C41 . 1.410(3) no
    O5 C51 . 1.456(3) no
    O6 C61 . 1.424(3) no
    C11 C16 . 1.389(3) no
    C11 C12 . 1.390(3) no
    C12 C13 . 1.403(3) no
    C12 C17 . 1.504(3) no
    C13 C14 . 1.385(3) no
    C13 H13 . 0.9500 no
    C14 C15 . 1.389(3) no
    C14 H14 . 0.9500 no
    C15 C16 . 1.384(3) no
    C15 H15 . 0.9500 no
    C16 H16 . 0.9500 no
    C17 H17A . 0.9800 no
    C17 H17B . 0.9800 no
    C17 H17C . 0.9800 no
    C21 C26 . 1.382(3) no
    C21 C22 . 1.389(3) no
    C22 C23 . 1.393(3) no
    C22 C27 . 1.508(3) no
    C23 C24 . 1.391(3) no
    C23 H23 . 0.9500 no
    C24 C25 . 1.383(3) no
    C24 H24 . 0.9500 no
    C25 C26 . 1.393(3) no
    C25 H25 . 0.9500 no
    C26 H26 . 0.9500 no
    C27 H27A . 0.9800 no
    C27 H27B . 0.9800 no
    C27 H27C . 0.9800 no
    C31 C36 . 1.382(3) no
    C31 C32 . 1.395(3) no
    C32 C33 . 1.391(3) no
    C32 C37 . 1.500(3) no
    C33 C34 . 1.376(3) no
    C33 H33 . 0.9500 no
    C34 C35 . 1.385(3) no
    C34 H34 . 0.9500 no
    C35 C36 . 1.389(3) no
    C35 H35 . 0.9500 no
    C36 H36 . 0.9500 no
    C37 H37A . 0.9800 no
    C37 H37B . 0.9800 no
    C37 H37C . 0.9800 no
    C41 C46 . 1.385(3) no
    C41 C42 . 1.394(3) no
    C42 C43 . 1.390(3) no
    C42 C47 . 1.504(3) no
    C43 C44 . 1.386(3) no
    C43 H43 . 0.9500 no
    C44 C45 . 1.387(3) no
    C44 H44 . 0.9500 no
    C45 C46 . 1.387(3) no
    C45 H45 . 0.9500 no
    C46 H46 . 0.9500 no
    C47 H47A . 0.9800 no
    C47 H47B . 0.9800 no
    C47 H47C . 0.9800 no
    C51 C52 . 1.370(4) no
    C51 C56 . 1.425(4) no
    C52 C53 . 1.394(4) no
    C52 C57 . 1.459(4) no
    C53 C54 . 1.386(4) no
    C53 H53 . 0.9500 no
    C54 C55 . 1.382(4) no
    C54 H54 . 0.9500 no
    C55 C56 . 1.392(4) no
    C55 H55 . 0.9500 no
    C56 H56 . 0.9500 no
    C57 H57A . 0.9800 no
    C57 H57B . 0.9800 no
    C57 H57C . 0.9800 no
    C61 C66 . 1.384(3) no
    C61 C62 . 1.391(3) no
    C62 C63 . 1.397(3) no
    C62 C67 . 1.501(3) no
    C63 C64 . 1.385(3) no
    C63 H63 . 0.9500 no
    C64 C65 . 1.385(3) no
    C64 H64 . 0.9500 no
    C65 C66 . 1.390(3) no
    C65 H65 . 0.9500 no
    C66 H66 . 0.9500 no
    C67 H67A . 0.9800 no
    C67 H67B . 0.9800 no
    C67 H67C . 0.9800 no
loop_
    _geom_angle_atom_site_label_1
    _geom_angle_atom_site_label_2
    _geom_angle_atom_site_label_3
    _geom_angle_site_symmetry_1
    _geom_angle_site_symmetry_3
    _geom_angle
    _geom_angle_publ_flag
    Cl1 Pd Cl2 . . 90.59(2) yes
    P1 Pd P2 . . 94.07(2) yes
    P1 Pd Cl1 . . 90.35(2) yes
    P2 Pd Cl2 . . 85.09(2) yes
    P2 Pd Cl1 . . 175.50(2) yes
    O1 P1 O2 . . 105.65(9) no
    O1 P1 O3 . . 98.71(9) no
    O2 P1 O3 . . 104.71(9) no
    O1 P1 Pd . . 116.84(7) no
    O2 P1 Pd . . 109.27(7) no
    O3 P1 Pd . . 120.08(7) no
    O4 P2 O5 . . 100.99(9) no
    O4 P2 O6 . . 105.81(9) no
    O5 P2 O6 . . 102.97(9) no
    O4 P2 Pd . . 117.48(7) no
    O5 P2 Pd . . 114.98(7) no
    O6 P2 Pd . . 112.92(7) no
    C11 O1 P1 . . 125.1(2) no
    C21 O2 P1 . . 127.9(2) no
    C31 O3 P1 . . 126.6(2) no
    C41 O4 P2 . . 126.6(2) no
    C51 O5 P2 . . 127.9(2) no
    C61 O6 P2 . . 122.4(2) no
    C16 C11 C12 . . 123.0(2) no
    C16 C11 O1 . . 120.7(2) no
    C12 C11 O1 . . 116.2(2) no
    C11 C12 C13 . . 116.1(2) no
    C11 C12 C17 . . 122.0(2) no
    C13 C12 C17 . . 121.9(2) no
    C14 C13 C12 . . 122.1(2) no
    C14 C13 H13 . . 119.0 no
    C12 C13 H13 . . 119.0 no
    C13 C14 C15 . . 119.8(2) no
    C13 C14 H14 . . 120.1 no
    C15 C14 H14 . . 120.1 no
    C16 C15 C14 . . 119.8(2) no
    C16 C15 H15 . . 120.1 no
    C14 C15 H15 . . 120.1 no
    C15 C16 C11 . . 119.1(2) no
    C15 C16 H16 . . 120.4 no
    C11 C16 H16 . . 120.4 no
    C12 C17 H17A . . 109.5 no
    C12 C17 H17B . . 109.5 no
    H17A C17 H17B . . 109.5 no
    C12 C17 H17C . . 109.5 no
    H17A C17 H17C . . 109.5 no
    H17B C17 H17C . . 109.5 no
    C26 C21 C22 . . 123.4(2) no
    C26 C21 O2 . . 120.7(2) no
    C22 C21 O2 . . 115.8(2) no
    C21 C22 C23 . . 116.7(2) no
    C21 C22 C27 . . 121.0(2) no
    C23 C22 C27 . . 122.3(2) no
    C24 C23 C22 . . 121.4(2) no
    C24 C23 H23 . . 119.3 no
    C22 C23 H23 . . 119.3 no
    C25 C24 C23 . . 120.0(2) no
    C25 C24 H24 . . 120.0 no
    C23 C24 H24 . . 120.0 no
    C24 C25 C26 . . 120.2(2) no
    C24 C25 H25 . . 119.9 no
    C26 C25 H25 . . 119.9 no
    C21 C26 C25 . . 118.3(2) no
    C21 C26 H26 . . 120.8 no
    C25 C26 H26 . . 120.8 no
    C22 C27 H27A . . 109.5 no
    C22 C27 H27B . . 109.5 no
    H27A C27 H27B . . 109.5 no
    C22 C27 H27C . . 109.5 no
    H27A C27 H27C . . 109.5 no
    H27B C27 H27C . . 109.5 no
    C36 C31 C32 . . 122.7(2) no
    C36 C31 O3 . . 121.9(2) no
    C32 C31 O3 . . 115.3(2) no
    C33 C32 C31 . . 116.4(2) no
    C33 C32 C37 . . 122.2(2) no
    C31 C32 C37 . . 121.3(2) no
    C34 C33 C32 . . 122.2(2) no
    C34 C33 H33 . . 118.9 no
    C32 C33 H33 . . 118.9 no
    C33 C34 C35 . . 120.0(2) no
    C33 C34 H34 . . 120.0 no
    C35 C34 H34 . . 120.0 no
    C34 C35 C36 . . 119.7(2) no
    C34 C35 H35 . . 120.1 no
    C36 C35 H35 . . 120.1 no
    C31 C36 C35 . . 118.9(2) no
    C31 C36 H36 . . 120.5 no
    C35 C36 H36 . . 120.5 no
    C32 C37 H37A . . 109.5 no
    C32 C37 H37B . . 109.5 no
    H37A C37 H37B . . 109.5 no
    C32 C37 H37C . . 109.5 no
    H37A C37 H37C . . 109.5 no
    H37B C37 H37C . . 109.5 no
    C46 C41 C42 . . 123.0(2) no
    C46 C41 O4 . . 121.3(2) no
    C42 C41 O4 . . 115.7(2) no
    C43 C42 C41 . . 116.5(2) no
    C43 C42 C47 . . 122.0(2) no
    C41 C42 C47 . . 121.5(2) no
    C44 C43 C42 . . 121.8(2) no
    C44 C43 H43 . . 119.1 no
    C42 C43 H43 . . 119.1 no
    C43 C44 C45 . . 120.1(2) no
    C43 C44 H44 . . 119.9 no
    C45 C44 H44 . . 119.9 no
    C46 C45 C44 . . 119.7(2) no
    C46 C45 H45 . . 120.2 no
    C44 C45 H45 . . 120.2 no
    C41 C46 C45 . . 118.9(2) no
    C41 C46 H46 . . 120.6 no
    C45 C46 H46 . . 120.6 no
    C42 C47 H47A . . 109.5 no
    C42 C47 H47B . . 109.5 no
    H47A C47 H47B . . 109.5 no
    C42 C47 H47C . . 109.5 no
    H47A C47 H47C . . 109.5 no
    H47B C47 H47C . . 109.5 no
    C52 C51 C56 . . 124.4(3) no
    C52 C51 O5 . . 118.3(3) no
    C56 C51 O5 . . 117.1(3) no
    C51 C52 C53 . . 116.6(3) no
    C51 C52 C57 . . 120.4(3) no
    C53 C52 C57 . . 123.0(3) no
    C54 C53 C52 . . 121.6(3) no
    C54 C53 H53 . . 119.2 no
    C52 C53 H53 . . 119.2 no
    C55 C54 C53 . . 120.1(3) no
    C55 C54 H54 . . 120.0 no
    C53 C54 H54 . . 120.0 no
    C54 C55 C56 . . 121.3(3) no
    C54 C55 H55 . . 119.3 no
    C56 C55 H55 . . 119.3 no
    C55 C56 C51 . . 115.9(3) no
    C55 C56 H56 . . 122.0 no
    C51 C56 H56 . . 122.0 no
    C52 C57 H57A . . 109.5 no
    C52 C57 H57B . . 109.5 no
    H57A C57 H57B . . 109.5 no
    C52 C57 H57C . . 109.5 no
    H57A C57 H57C . . 109.5 no
    H57B C57 H57C . . 109.5 no
    C66 C61 C62 . . 122.8(2) no
    C66 C61 O6 . . 119.1(2) no
    C62 C61 O6 . . 118.0(2) no
    C61 C62 C63 . . 116.8(2) no
    C61 C62 C67 . . 121.9(2) no
    C63 C62 C67 . . 121.2(2) no
    C64 C63 C62 . . 121.7(2) no
    C64 C63 H63 . . 119.2 no
    C62 C63 H63 . . 119.2 no
    C63 C64 C65 . . 119.8(2) no
    C63 C64 H64 . . 120.1 no
    C65 C64 H64 . . 120.1 no
    C64 C65 C66 . . 120.2(2) no
    C64 C65 H65 . . 119.9 no
    C66 C65 H65 . . 119.9 no
    C61 C66 C65 . . 118.7(2) no
    C61 C66 H66 . . 120.6 no
    C65 C66 H66 . . 120.6 no
    C62 C67 H67A . . 109.5 no
    C62 C67 H67B . . 109.5 no
    H67A C67 H67B . . 109.5 no
    C62 C67 H67C . . 109.5 no
    H67A C67 H67C . . 109.5 no
    H67B C67 H67C . . 109.5 no
loop_
    _geom_torsion_atom_site_label_1
    _geom_torsion_atom_site_label_2
    _geom_torsion_atom_site_label_3
    _geom_torsion_atom_site_label_4
    _geom_torsion_site_symmetry_1
    _geom_torsion_site_symmetry_2
    _geom_torsion_site_symmetry_3
    _geom_torsion_site_symmetry_4
    _geom_torsion
    _geom_torsion_publ_flag
    P2 Pd P1 O1 . . . . 70.82(8) no
    Cl1 Pd P1 O1 . . . . -108.35(8) no
    P2 Pd P1 O2 . . . . -49.00(8) no
    Cl1 Pd P1 O2 . . . . 131.83(8) no
    P2 Pd P1 O3 . . . . -169.89(8) no
    Cl1 Pd P1 O3 . . . . 10.94(8) no
    P1 Pd P2 O4 . . . . -148.52(8) no
    Cl2 Pd P2 O4 . . . . 36.76(8) no
    P1 Pd P2 O5 . . . . 92.84(8) no
    Cl2 Pd P2 O5 . . . . -81.88(8) no
    P1 Pd P2 O6 . . . . -24.92(8) no
    Cl2 Pd P2 O6 . . . . 160.36(8) no
    O2 P1 O1 C11 . . . . 143.8(2) no
    O3 P1 O1 C11 . . . . -108.2(2) no
    Pd P1 O1 C11 . . . . 22.1(2) no
    O1 P1 O2 C21 . . . . 71.8(2) no
    O3 P1 O2 C21 . . . . -31.8(2) no
    Pd P1 O2 C21 . . . . -161.7(2) no
    O1 P1 O3 C31 . . . . -155.4(2) no
    O2 P1 O3 C31 . . . . -46.6(2) no
    Pd P1 O3 C31 . . . . 76.6(2) no
    O5 P2 O4 C41 . . . . 165.8(2) no
    O6 P2 O4 C41 . . . . -87.10(10)
                                  no
    Pd P2 O4 C41 . . . . 39.90(10)
                                 no
    O4 P2 O5 C51 . . . . -15.2(2) no
    O6 P2 O5 C51 . . . . -124.4(2) no
    Pd P2 O5 C51 . . . . 112.4(2) no
    O4 P2 O6 C61 . . . . -50.1(2) no
    O5 P2 O6 C61 . . . . 55.5(2) no
    Pd P2 O6 C61 . . . . -179.9(2) no
    P1 O1 C11 C16 . . . . 43.3(2) no
    P1 O1 C11 C12 . . . . -140.1(2) no
    C16 C11 C12 C13 . . . . 1.1(3) no
    O1 C11 C12 C13 . . . . -175.5(3) no
    C16 C11 C12 C17 . . . . 179.6(3) no
    O1 C11 C12 C17 . . . . 3.0(3) no
    C11 C12 C13 C14 . . . . -1.6(3) no
    C17 C12 C13 C14 . . . . 179.9(3) no
    C12 C13 C14 C15 . . . . 0.7(3) no
    C13 C14 C15 C16 . . . . 0.9(3) no
    C14 C15 C16 C11 . . . . -1.4(3) no
    C12 C11 C16 C15 . . . . 0.4(3) no
    O1 C11 C16 C15 . . . . 176.8(3) no
    P1 O2 C21 C26 . . . . -49.2(2) no
    P1 O2 C21 C22 . . . . 134.2(2) no
    C26 C21 C22 C23 . . . . 1.3(3) no
    O2 C21 C22 C23 . . . . 177.8(3) no
    C26 C21 C22 C27 . . . . -178.9(3) no
    O2 C21 C22 C27 . . . . -2.3(3) no
    C21 C22 C23 C24 . . . . -0.3(3) no
    C27 C22 C23 C24 . . . . 179.8(3) no
    C22 C23 C24 C25 . . . . -0.6(3) no
    C23 C24 C25 C26 . . . . 0.6(3) no
    C22 C21 C26 C25 . . . . -1.3(3) no
    O2 C21 C26 C25 . . . . -177.6(3) no
    C24 C25 C26 C21 . . . . 0.3(3) no
    P1 O3 C31 C36 . . . . -37.3(2) no
    P1 O3 C31 C32 . . . . 144.8(2) no
    C36 C31 C32 C33 . . . . -0.3(3) no
    O3 C31 C32 C33 . . . . 177.6(3) no
    C36 C31 C32 C37 . . . . -178.9(3) no
    O3 C31 C32 C37 . . . . -0.9(3) no
    C31 C32 C33 C34 . . . . 0.4(3) no
    C37 C32 C33 C34 . . . . 178.9(3) no
    C32 C33 C34 C35 . . . . -0.3(3) no
    C33 C34 C35 C36 . . . . 0.0(3) no
    C32 C31 C36 C35 . . . . 0.1(3) no
    O3 C31 C36 C35 . . . . -177.7(3) no
    C34 C35 C36 C31 . . . . 0.1(3) no
    P2 O4 C41 C46 . . . . 38.1(2) no
    P2 O4 C41 C42 . . . . -144.2(2) no
    C46 C41 C42 C43 . . . . 0.8(3) no
    O4 C41 C42 C43 . . . . -176.8(3) no
    C46 C41 C42 C47 . . . . -177.4(3) no
    O4 C41 C42 C47 . . . . 5.0(3) no
    C41 C42 C43 C44 . . . . -1.5(3) no
    C47 C42 C43 C44 . . . . 176.6(3) no
    C42 C43 C44 C45 . . . . 1.0(3) no
    C43 C44 C45 C46 . . . . 0.3(3) no
    C42 C41 C46 C45 . . . . 0.4(3) no
    O4 C41 C46 C45 . . . . 177.9(3) no
    C44 C45 C46 C41 . . . . -1.0(3) no
    P2 O5 C51 C52 . . . . -110.9(3) no
    P2 O5 C51 C56 . . . . 74.7(3) no
    C56 C51 C52 C53 . . . . -1.5(4) no
    O5 C51 C52 C53 . . . . -175.5(4) no
    C56 C51 C52 C57 . . . . 178.7(4) no
    O5 C51 C52 C57 . . . . 4.7(4) no
    C51 C52 C53 C54 . . . . -0.4(4) no
    C57 C52 C53 C54 . . . . 179.4(4) no
    C52 C53 C54 C55 . . . . 0.3(4) no
    C53 C54 C55 C56 . . . . 1.6(4) no
    C54 C55 C56 C51 . . . . -3.2(4) no
    C52 C51 C56 C55 . . . . 3.3(4) no
    O5 C51 C56 C55 . . . . 177.3(4) no
    P2 O6 C61 C66 . . . . 76.2(2) no
    P2 O6 C61 C62 . . . . -107.8(2) no
    C66 C61 C62 C63 . . . . -2.1(3) no
    O6 C61 C62 C63 . . . . -178.1(3) no
    C66 C61 C62 C67 . . . . 175.0(3) no
    O6 C61 C62 C67 . . . . -0.9(3) no
    C61 C62 C63 C64 . . . . 0.7(3) no
    C67 C62 C63 C64 . . . . -176.5(3) no
    C62 C63 C64 C65 . . . . 1.0(3) no
    C63 C64 C65 C66 . . . . -1.4(3) no
    C62 C61 C66 C65 . . . . 1.8(3) no
    O6 C61 C66 C65 . . . . 177.7(3) no
    C64 C65 C66 C61 . . . . 0.0(3) no
loop_
    _geom_hbond_atom_site_label_D
    _geom_hbond_atom_site_label_H
    _geom_hbond_atom_site_label_A
    _geom_hbond_site_symmetry_A
    _geom_hbond_distance_DH
    _geom_hbond_distance_HA
    _geom_hbond_distance_DA
    _geom_hbond_angle_DHA
    _geom_hbond_publ_flag
    C17 H17A Cl2 1_455 0.98 2.72 3.521(3) 139 yes
    C45 H45 Cl1 2_666 0.95 2.91 3.680(3) 139 yes
_iucr_refine_instructions_details
;
TITL ORT
CELL 0.71073   9.5750  12.2480  17.8140 106.120  90.420  98.740
ZERR    2.00   0.0030   0.0040   0.0050   0.030   0.030   0.030
LATT 1
SFAC C H O P CL PD
UNIT 84 84 12 4 4 2
TEMP -173
OMIT 0 55
L.S. 10
CONF
ACTA
BOND $H
FMAP 2
PLAN 20
WGHT    0.054400    1.353200
FVAR       3.91300
PD    6    0.400484    0.294943    0.282022    11.00000    0.01242    0.02194 =
         0.01643    0.00415    0.00002   -0.00119
CL1   5    0.516197    0.473744    0.274697    11.00000    0.02089    0.02515 =
         0.02604    0.00657   -0.00086   -0.00535
CL2   5    0.615850    0.237336    0.297364    11.00000    0.01250    0.03784 =
         0.02659    0.01178    0.00082    0.00141
P1    4    0.193140    0.340905    0.255639    11.00000    0.01449    0.02091 =
         0.01657    0.00503   -0.00008   -0.00023
P2    4    0.306052    0.122378    0.292879    11.00000    0.01426    0.02006 =
         0.01689    0.00203    0.00052    0.00000
O1    3    0.090435    0.366317    0.325079    11.00000    0.01476    0.03569 =
         0.01858    0.00651    0.00034    0.00296
O2    3    0.107650    0.237894    0.188781    11.00000    0.01903    0.02213 =
         0.01893    0.00595   -0.00409    0.00016
O3    3    0.187837    0.452173    0.226906    11.00000    0.02275    0.02200 =
         0.02446    0.00631    0.00230    0.00169
O4    3    0.383037    0.073007    0.352104    11.00000    0.01637    0.01812 =
         0.02338    0.00122   -0.00077    0.00299
O5    3    0.299188    0.019667    0.214724    11.00000    0.02974    0.02518 =
         0.02089   -0.00099    0.00078    0.00059
O6    3    0.144999    0.115912    0.315912    11.00000    0.01389    0.02113 =
         0.02170    0.00719    0.00002   -0.00044
C11   1    0.132874    0.399453    0.405265    11.00000    0.01537    0.01967 =
         0.01761    0.00394    0.00000    0.00595
C12   1    0.044772    0.350744    0.453034    11.00000    0.01317    0.01821 =
         0.02543    0.00724    0.00289    0.00560
C13   1    0.081526    0.390219    0.533475    11.00000    0.02120    0.02537 =
         0.02227    0.00962    0.00508    0.00958
AFIX  43
H13   2    0.022817    0.360750    0.568439    11.00000   -1.20000
AFIX   0
C14   1    0.200653    0.470773    0.563545    11.00000    0.02542    0.02685 =
         0.01977    0.00164   -0.00110    0.01004
AFIX  43
H14   2    0.223302    0.495137    0.618281    11.00000   -1.20000
AFIX   0
C15   1    0.286938    0.515857    0.513488    11.00000    0.01864    0.02182 =
         0.02807    0.00053   -0.00226    0.00215
AFIX  43
H15   2    0.369472    0.570367    0.533798    11.00000   -1.20000
AFIX   0
C16   1    0.252326    0.481131    0.433910    11.00000    0.01682    0.01976 =
         0.02574    0.00475    0.00263    0.00309
AFIX  43
H16   2    0.309527    0.512750    0.399326    11.00000   -1.20000
AFIX   0
C17   1   -0.084640    0.263006    0.420687    11.00000    0.01537    0.02532 =
         0.03122    0.00740    0.00348    0.00084
AFIX 137
H17A  2   -0.128380    0.281774    0.376910    11.00000   -1.50000
H17B  2   -0.152323    0.263725    0.461755    11.00000   -1.50000
H17C  2   -0.057518    0.186366    0.402324    11.00000   -1.50000
AFIX   0
C21   1   -0.008791    0.240918    0.140122    11.00000    0.01848    0.02101 =
         0.02126    0.00923   -0.00494   -0.00380
C22   1   -0.002340    0.186174    0.061006    11.00000    0.02779    0.01893 =
         0.02239    0.00725   -0.00371   -0.00203
C23   1   -0.117980    0.184552    0.012535    11.00000    0.03629    0.02441 =
         0.02289    0.00750   -0.00928   -0.00358
AFIX  43
H23   2   -0.117445    0.148276   -0.042007    11.00000   -1.20000
AFIX   0
C24   1   -0.234169    0.234900    0.042285    11.00000    0.02776    0.03040 =
         0.03510    0.01804   -0.01138   -0.00375
AFIX  43
H24   2   -0.311491    0.233417    0.008098    11.00000   -1.20000
AFIX   0
C25   1   -0.237101    0.287108    0.121627    11.00000    0.01891    0.03287 =
         0.03878    0.01688   -0.00197   -0.00089
AFIX  43
H25   2   -0.316895    0.320834    0.141964    11.00000   -1.20000
AFIX   0
C26   1   -0.123295    0.290370    0.171824    11.00000    0.02083    0.02846 =
         0.02406    0.01056   -0.00031   -0.00174
AFIX  43
H26   2   -0.124406    0.325702    0.226466    11.00000   -1.20000
AFIX   0
C27   1    0.124473    0.131840    0.030050    11.00000    0.03560    0.02764 =
         0.02376   -0.00069   -0.00080    0.00362
AFIX 137
H27A  2    0.205182    0.192315    0.031688    11.00000   -1.50000
H27B  2    0.102686    0.084318   -0.024072    11.00000   -1.50000
H27C  2    0.147983    0.083569    0.062413    11.00000   -1.50000
AFIX   0
C31   1    0.214420    0.463117    0.151514    11.00000    0.02404    0.01911 =
         0.02461    0.00709   -0.00365   -0.00472
C32   1    0.132409    0.531688    0.125573    11.00000    0.02633    0.02501 =
         0.04585    0.01632   -0.00536   -0.00279
C33   1    0.160439    0.547455    0.052478    11.00000    0.04312    0.03709 =
         0.05117    0.02853   -0.01357   -0.00467
AFIX  43
H33   2    0.107219    0.594061    0.032956    11.00000   -1.20000
AFIX   0
C34   1    0.262694    0.497784    0.007510    11.00000    0.05315    0.04301 =
         0.03269    0.02227   -0.00790   -0.01032
AFIX  43
H34   2    0.278856    0.510054   -0.042290    11.00000   -1.20000
AFIX   0
C35   1    0.342087    0.429879    0.034851    11.00000    0.03983    0.03177 =
         0.02540    0.00791    0.00220   -0.00611
AFIX  43
H35   2    0.412761    0.395499    0.003892    11.00000   -1.20000
AFIX   0
C36   1    0.317971    0.412234    0.107731    11.00000    0.02821    0.02203 =
         0.02405    0.00707    0.00009   -0.00171
AFIX  43
H36   2    0.371824    0.365921    0.127147    11.00000   -1.20000
AFIX   0
C37   1    0.022666    0.587435    0.175217    11.00000    0.03455    0.03897 =
         0.06839    0.02234   -0.00044    0.01200
AFIX 137
H37A  2   -0.051410    0.527825    0.183383    11.00000   -1.50000
H37B  2   -0.019184    0.635992    0.148818    11.00000   -1.50000
H37C  2    0.066874    0.634919    0.225894    11.00000   -1.50000
AFIX   0
C41   1    0.444481    0.135592    0.426802    11.00000    0.01410    0.01801 =
         0.02143    0.00595   -0.00114   -0.00033
C42   1    0.567367    0.101575    0.448789    11.00000    0.01314    0.01869 =
         0.03222    0.01225    0.00323    0.00168
C43   1    0.625276    0.158270    0.523769    11.00000    0.01620    0.02924 =
         0.03517    0.01833   -0.00465    0.00017
AFIX  43
H43   2    0.707693    0.136322    0.541484    11.00000   -1.20000
AFIX   0
C44   1    0.566146    0.245958    0.573441    11.00000    0.02526    0.02772 =
         0.02237    0.01064   -0.00626   -0.00437
AFIX  43
H44   2    0.608993    0.284019    0.624087    11.00000   -1.20000
AFIX   0
C45   1    0.444514    0.278218    0.549316    11.00000    0.02488    0.01908 =
         0.02335    0.00652    0.00057    0.00180
AFIX  43
H45   2    0.404168    0.338545    0.583233    11.00000   -1.20000
AFIX   0
C46   1    0.382070    0.221981    0.475435    11.00000    0.01560    0.01861 =
         0.02498    0.00697    0.00022    0.00311
AFIX  43
H46   2    0.297911    0.242380    0.458482    11.00000   -1.20000
AFIX   0
C47   1    0.635502    0.010835    0.393158    11.00000    0.01819    0.02315 =
         0.04583    0.01194    0.00561    0.00747
AFIX 137
H47A  2    0.671123    0.039269    0.349509    11.00000   -1.50000
H47B  2    0.565540   -0.058960    0.373011    11.00000   -1.50000
H47C  2    0.714249   -0.006941    0.420699    11.00000   -1.50000
AFIX   0
C51   1    0.377545   -0.076649    0.198298    11.00000    0.02272    0.04866 =
         0.02756   -0.00550   -0.00183    0.00184
C52   1    0.479690   -0.080860    0.144593    11.00000    0.03223    0.03945 =
         0.03184    0.00336   -0.00057    0.00075
C53   1    0.545279   -0.178382    0.126220    11.00000    0.04919    0.03838 =
         0.04278   -0.01729   -0.02346    0.02082
AFIX  43
H53   2    0.616301   -0.184746    0.088986    11.00000   -1.20000
AFIX   0
C54   1    0.509424   -0.266330    0.160946    11.00000    0.05087    0.04102 =
         0.03934   -0.00373   -0.00757    0.01319
AFIX  43
H54   2    0.556098   -0.331732    0.147612    11.00000   -1.20000
AFIX   0
C55   1    0.405873   -0.258966    0.214931    11.00000    0.07782    0.03154 =
         0.03687    0.00479   -0.00212    0.00259
AFIX  43
H55   2    0.383834   -0.318832    0.239335    11.00000   -1.20000
AFIX   0
C56   1    0.333216   -0.165614    0.234271    11.00000    0.06687    0.03210 =
         0.02617    0.00030    0.00571    0.01468
AFIX  43
H56   2    0.258619   -0.161468    0.269319    11.00000   -1.20000
AFIX   0
C57   1    0.515793    0.013632    0.109658    11.00000    0.06499    0.03745 =
         0.04415    0.01109   -0.00319   -0.00482
AFIX 137
H57A  2    0.431215    0.024377    0.082985    11.00000   -1.50000
H57B  2    0.588543   -0.004478    0.071783    11.00000   -1.50000
H57C  2    0.551878    0.084480    0.150735    11.00000   -1.50000
AFIX   0
C61   1    0.064124    0.013901    0.326051    11.00000    0.01374    0.01882 =
         0.02283    0.00547    0.00412    0.00209
C62   1   -0.040987   -0.046965    0.269080    11.00000    0.02018    0.02546 =
         0.02376    0.00755   -0.00064   -0.00159
C63   1   -0.121665   -0.144738    0.281730    11.00000    0.02167    0.02469 =
         0.02846    0.00603   -0.00193   -0.00241
AFIX  43
H63   2   -0.193761   -0.188937    0.243807    11.00000   -1.20000
AFIX   0
C64   1   -0.099222   -0.178854    0.348121    11.00000    0.02100    0.02289 =
         0.03368    0.01054    0.00517    0.00377
AFIX  43
H64   2   -0.154426   -0.246374    0.354985    11.00000   -1.20000
AFIX   0
C65   1    0.004014   -0.114172    0.404490    11.00000    0.02106    0.02745 =
         0.02825    0.01358    0.00325    0.00697
AFIX  43
H65   2    0.018195   -0.136500    0.450606    11.00000   -1.20000
AFIX   0
C66   1    0.086945   -0.016682    0.393800    11.00000    0.01548    0.02553 =
         0.02185    0.00599    0.00176    0.00380
AFIX  43
H66   2    0.157897    0.028079    0.432238    11.00000   -1.20000
AFIX   0
C67   1   -0.071562   -0.006976    0.199152    11.00000    0.03627    0.04831 =
         0.03072    0.01991   -0.01536   -0.01969
AFIX 137
H67A  2   -0.108003    0.066079    0.216323    11.00000   -1.50000
H67B  2   -0.142296   -0.064895    0.163655    11.00000   -1.50000
H67C  2    0.015656    0.003988    0.171835    11.00000   -1.50000
HKLF 4
REM  ORT
REM R1 =  0.0340 for   7974 Fo > 4sig(Fo)  and  0.0390 for all   9077 data
REM    484 parameters refined using      0 restraints
END
WGHT      0.0544      1.3532
REM Highest difference peak  1.614,  deepest hole -0.666,  1-sigma level  0.088
Q1    1   0.3959 -0.1432  0.1842  11.00000  0.05    1.61
Q2    1   0.5865 -0.0460  0.0958  11.00000  0.05    1.48
Q3    1   0.3938 -0.0211  0.1732  11.00000  0.05    1.48
Q4    1   0.4038  0.2271  0.2644  11.00000  0.05    1.06
Q5    1   0.4745  0.0200  0.1470  11.00000  0.05    0.86
Q6    1   0.4722 -0.2018  0.1555  11.00000  0.05    0.83
Q7    1   0.5994 -0.1455  0.0933  11.00000  0.05    0.82
Q8    1   0.3921  0.2775  0.2282  11.00000  0.05    0.78
Q9    1   0.4082  0.3094  0.3318  11.00000  0.05    0.76
Q10   1   0.2621 -0.2028  0.2362  11.00000  0.05    0.60
Q11   1   0.6173  0.1796  0.2779  11.00000  0.05    0.58
Q12   1   0.3061  0.0619  0.2552  11.00000  0.05    0.56
Q13   1   0.3863  0.3728  0.3016  11.00000  0.05    0.54
Q14   1   0.3416  0.0930  0.3291  11.00000  0.05    0.52
Q15   1   0.0618  0.3739  0.4922  11.00000  0.05    0.47
Q16   1  -0.0576 -0.0153  0.2426  11.00000  0.05    0.42
Q17   1   0.0778  0.3811  0.4341  11.00000  0.05    0.41
Q18   1   0.5074  0.4680  0.2226  11.00000  0.05    0.39
Q19   1   0.5236 -0.1465  0.1224  11.00000  0.05    0.39
Q20   1   0.4055  0.1623  0.4591  11.00000  0.05    0.38
;
