# Supplementary material for: cis-Dichloridobis[tris­(2-methyl­phen­oxy)phosphane-κP]palladium(II)
Source: Acta Crystallogr Sect E Struct Rep Online. 2012 Feb 10;68(Pt 3):m270–1. doi: 10.1107/S160053681200342X (PMC3297231; doi:10.1107/S160053681200342X)
Supplement: Supplementary file 2 [file e-68-0m270-Isup2.hkl]

#
# h,k,l, Fc-squared, Fo-squared, sigma(Fo-squared) and status flag
#

data_I

_shelx_title 'ORT'

_shelx_refln_list_code          4
_shelx_F_calc_maximum      236.65
_exptl_crystal_F_000       904.00
_reflns_d_resolution_high  0.7697

loop_
 _symmetry_equiv_pos_as_xyz
 'x, y, z'
 '-x, -y, -z'

_cell_length_a     9.5750
_cell_length_b    12.2480
_cell_length_c    17.8140
_cell_angle_alpha 106.120
_cell_angle_beta   90.420
_cell_angle_gamma  98.740

_shelx_F_squared_multiplier     1.000

loop_
 _refln_index_h
 _refln_index_k
 _refln_index_l
 _refln_F_squared_calc
 _refln_F_squared_meas
 _refln_F_squared_sigma
 _refln_observed_status
   2   0   0     5679.37     6513.23    208.47 o
   3   0   0       34.78       82.52      6.32 o
   4   0   0    10305.43    12616.69     43.07 o
   5   0   0     1756.33     2046.14     20.26 o
   6   0   0     1399.48     1644.58     20.45 o
   7   0   0       19.37       26.07      5.55 o
   8   0   0      745.01      807.29     12.10 o
   9   0   0     1190.81     1329.89     15.01 o
  10   0   0     4501.89     4865.51     50.10 o
  11   0   0      315.35      333.43     13.86 o
  12   0   0       78.87       76.99     13.05 o
 -12   1   0      654.14      630.74     15.72 o
 -11   1   0      651.54      612.60     18.39 o
 -10   1   0       52.09       29.01      8.08 o
  -9   1   0     1407.58     1477.32     16.86 o
  -8   1   0      652.80      709.41     10.74 o
  -7   1   0       32.87       23.67      8.52 o
  -6   1   0        1.08        4.54      7.92 o
  -5   1   0      984.21      983.21     15.34 o
  -4   1   0     4794.88     5744.70     31.28 o
  -3   1   0    18453.84    23029.98     62.76 o
  -2   1   0     3303.76     3715.38     15.30 o
   1   1   0     7388.28     9043.08     99.14 o
   2   1   0     4054.74     4831.60     28.30 o
   3   1   0        2.60       11.29      5.04 o
   4   1   0        2.01       15.50      5.75 o
   5   1   0      535.71      428.64     10.80 o
   6   1   0       21.65       43.50      5.26 o
   7   1   0      735.15      795.53     11.94 o
   8   1   0     1070.60     1106.10     11.59 o
   9   1   0     3097.32     3277.78     32.10 o
  10   1   0      353.05      351.24     10.87 o
  11   1   0      119.62      133.87     18.73 o
  12   1   0       28.97       14.98     12.56 o
 -12   2   0       26.74       31.55      9.28 o
 -11   2   0       65.66       51.87      8.70 o
 -10   2   0      630.00      570.14     12.06 o
  -9   2   0      960.72      962.77     17.42 o
  -8   2   0      849.05      903.92     31.57 o
  -7   2   0       17.62       11.43      9.08 o
  -6   2   0        3.94        8.02      7.88 o
  -5   2   0    10019.72    10543.14     46.95 o
  -4   2   0    18007.35    19117.95    105.80 o
  -3   2   0     4139.04     3975.08     31.64 o
  -2   2   0       32.41       51.43      5.96 o
  -1   2   0      285.17      217.60      4.48 o
   0   2   0     1518.74     1309.16     10.93 o
   1   2   0     9159.26     8924.82     38.17 o
   2   2   0     9112.10     9625.94     70.12 o
   3   2   0       23.25       20.50      4.82 o
   4   2   0     3331.84     3585.11     52.16 o
   5   2   0     6767.04     7288.19    110.01 o
   6   2   0    15512.54    17486.41    152.70 o
   7   2   0     2163.47     2379.34     18.90 o
   8   2   0      418.30      429.56      9.87 o
   9   2   0      288.25      268.82     13.28 o
  10   2   0     2034.58     2211.40     86.41 o
  11   2   0      276.50      298.04     14.98 o
 -12   3   0      166.74      166.25     10.63 o
 -11   3   0      244.43      226.62     10.36 o
 -10   3   0      509.19      504.79     13.45 o
  -9   3   0      918.26      944.86     41.06 o
  -8   3   0     1282.76     1372.60     24.32 o
  -7   3   0        4.13        7.02      9.73 o
  -6   3   0     2864.09     2840.14     73.94 o
  -5   3   0     1370.98     1375.11     19.23 o
  -4   3   0       65.06       48.32      5.61 o
  -3   3   0        0.83        9.24      3.40 o
  -2   3   0    10468.98    10562.26    208.93 o
  -1   3   0     5882.22     6952.92    308.75 o
   0   3   0       66.86      172.42      6.97 o
   1   3   0     6819.93     6716.44     52.18 o
   2   3   0       54.52       80.41      3.87 o
   3   3   0     4130.50     4307.95     51.86 o
   4   3   0     7700.82     8141.92     68.38 o
   5   3   0     4922.17     4993.40     64.82 o
   6   3   0     2570.38     2555.39     25.89 o
   7   3   0     1097.66     1158.89     16.36 o
   8   3   0       42.41       31.44      5.91 o
   9   3   0      798.38      817.94     17.87 o
  10   3   0      135.77      136.37     19.15 o
  11   3   0       29.32       19.91     12.95 o
 -12   4   0      375.81      342.09     15.51 o
 -11   4   0      392.13      387.32     11.48 o
 -10   4   0       33.40       27.23      9.53 o
  -9   4   0     2274.62     2322.25     35.39 o
  -8   4   0     7796.60     7769.75     94.83 o
  -7   4   0     1963.93     2021.88     19.21 o
  -6   4   0        7.57        7.43      4.14 o
  -5   4   0      915.21      892.87     20.86 o
  -4   4   0      478.06      382.26      9.68 o
  -3   4   0     3542.61     3779.78     25.77 o
  -2   4   0     2426.60     2819.46     44.92 o
  -1   4   0     1807.84     1788.63     15.01 o
   0   4   0     9232.82     9645.27    222.15 o
   1   4   0    11570.23    11974.90     74.25 o
   2   4   0     6766.97     6751.72     80.30 o
   3   4   0     4222.46     4330.70    100.28 o
   4   4   0      946.31     1072.61     17.78 o
   5   4   0      555.77      585.32     15.42 o
   6   4   0     5492.62     5759.81     71.61 o
   7   4   0        2.69        0.00      6.23 o
   8   4   0      171.49      148.81      8.24 o
   9   4   0      285.87      288.98     12.42 o
  10   4   0      564.60      604.57     17.47 o
  11   4   0      873.44      839.36     24.59 o
 -12   5   0        9.51       14.27      8.94 o
 -11   5   0      393.15      399.14     14.13 o
 -10   5   0      489.57      425.46     19.74 o
  -9   5   0      733.82      633.85     20.93 o
  -8   5   0        3.96       11.57     12.15 o
  -7   5   0     1607.60     1635.81     16.61 o
  -6   5   0     1614.36     1563.98     23.34 o
  -5   5   0     3359.85     3542.75     29.85 o
  -4   5   0      398.58      332.82      6.41 o
  -3   5   0        8.75        4.36      4.02 o
  -2   5   0      130.79      140.79      8.50 o
  -1   5   0     4267.54     4416.02     69.82 o
   0   5   0     5991.46     5293.56     29.49 o
   1   5   0    14945.44    14954.28     82.21 o
   2   5   0      643.54      932.09     12.88 o
   3   5   0     2473.97     2482.16     24.99 o
   4   5   0        2.33        4.47      3.37 o
   5   5   0     1675.85     1644.46     26.97 o
   6   5   0       25.22       25.21      6.31 o
   7   5   0      415.79      447.66      9.93 o
   8   5   0      252.15      241.18     15.50 o
   9   5   0      754.51      751.64     13.76 o
  10   5   0     1440.38     1621.18     97.94 o
 -12   6   0      450.27      398.75     27.39 o
 -11   6   0      107.11       86.94     17.14 o
 -10   6   0       48.11       27.13     14.07 o
  -9   6   0      589.50      510.48     20.03 o
  -8   6   0     3298.52     3145.07     26.49 o
  -7   6   0      289.86      305.24      9.99 o
  -6   6   0      392.48      402.18      8.63 o
  -5   6   0       17.68       15.53      3.50 o
  -4   6   0     5203.09     5205.22     28.08 o
  -3   6   0     1563.07     1424.26     13.35 o
  -2   6   0     2754.07     2805.14     21.80 o
  -1   6   0      409.46      411.99     10.63 o
   0   6   0      230.55      301.52     10.51 o
   1   6   0     3424.31     3404.82     27.97 o
   2   6   0     7486.51     7121.47     68.78 o
   3   6   0        1.91        5.02      4.02 o
   4   6   0      125.17      129.85      7.71 o
   5   6   0      893.77      875.78     11.12 o
   6   6   0      566.86      620.86     13.33 o
   7   6   0     1833.31     1948.60     28.66 o
   8   6   0      490.72      520.33     14.39 o
   9   6   0     1043.95     1036.04     24.37 o
  10   6   0      287.20      238.64     12.70 o
 -11   7   0      391.25      400.28     21.60 o
 -10   7   0      125.35      136.53     16.46 o
  -9   7   0      436.41      486.06     20.16 o
  -8   7   0      198.08      200.00      7.79 o
  -7   7   0      238.80      219.82      7.56 o
  -6   7   0     1831.30     1816.69     24.56 o
  -5   7   0     1310.17     1428.06     31.05 o
  -4   7   0     7485.08     7647.70     61.90 o
  -3   7   0      828.22      717.71      7.43 o
  -2   7   0      379.33      383.31     10.81 o
  -1   7   0      310.12      316.30      9.64 o
   0   7   0     2765.49     2856.92     39.28 o
   1   7   0     2226.28     2079.98     85.33 o
   2   7   0     1457.97     1474.01     23.86 o
   3   7   0      115.33      126.30      9.12 o
   4   7   0       20.19       27.37      5.56 o
   5   7   0      208.14      173.69     10.62 o
   6   7   0     6234.31     6211.12     41.09 o
   7   7   0     1724.88     1751.77     61.85 o
   8   7   0      536.38      543.86     18.38 o
   9   7   0      241.34      246.57     11.05 o
  10   7   0      208.57      199.22     11.33 o
 -11   8   0      303.00      237.09     19.65 o
 -10   8   0       31.41       40.12     15.57 o
  -9   8   0       92.60       86.96      9.45 o
  -8   8   0      418.03      406.36      9.90 o
  -7   8   0      306.72      328.82      8.92 o
  -6   8   0      310.43      307.04      8.42 o
  -5   8   0     1572.15     1632.05     27.34 o
  -4   8   0       29.08       28.95      4.46 o
  -3   8   0     3289.62     3372.12     38.99 o
  -2   8   0     3713.32     3463.10     24.56 o
  -1   8   0      625.35      629.61     13.33 o
   0   8   0      871.10      845.22     17.15 o
   1   8   0      209.06      195.55     11.66 o
   2   8   0     2658.40     2479.81     36.83 o
   3   8   0     2306.55     2302.35     30.02 o
   4   8   0      944.23      997.27     13.99 o
   5   8   0     3356.10     3487.40     38.35 o
   6   8   0      452.93      467.25     16.70 o
   7   8   0      350.83      335.47     12.58 o
   8   8   0      968.77      916.63     20.86 o
   9   8   0       61.20       41.55      9.33 o
 -11   9   0        0.06        6.05     16.15 o
 -10   9   0      206.34      192.22     18.13 o
  -9   9   0       23.87       32.28      7.80 o
  -8   9   0     1502.50     1491.30     26.10 o
  -7   9   0      859.91      917.00     14.33 o
  -6   9   0      180.72      216.36     12.95 o
  -5   9   0       98.08       90.01      7.05 o
  -4   9   0     1429.65     1504.52     27.84 o
  -3   9   0     2689.48     2760.76     23.62 o
  -2   9   0     1577.90     1593.30     24.41 o
  -1   9   0      297.65      310.60      9.29 o
   0   9   0       13.51        4.08      6.57 o
   1   9   0      773.98      746.03     18.72 o
   2   9   0     7185.85     6996.12    134.77 o
   3   9   0     1328.85     1269.84     38.00 o
   4   9   0      198.23      173.85     14.89 o
   5   9   0       63.46       77.12      7.51 o
   6   9   0     2196.28     2153.11     35.36 o
   7   9   0     1372.67     1484.84     38.57 o
   8   9   0        0.79        7.54      8.64 o
 -10  10   0      248.54      242.58     57.30 o
  -9  10   0      111.81       92.79      8.85 o
  -8  10   0       69.47       68.38      8.68 o
  -7  10   0     2560.20     2467.63     37.14 o
  -6  10   0     3439.70     3370.95     24.93 o
  -5  10   0       54.16       62.99      7.12 o
  -4  10   0        8.30       10.07      5.64 o
  -3  10   0       38.48       37.29      5.17 o
  -2  10   0      662.62      593.16      9.11 o
  -1  10   0      151.04      147.79      8.79 o
   0  10   0      314.54      285.50     13.29 o
   1  10   0     1867.40     1790.41     44.43 o
   2  10   0        0.40        0.12     12.37 o
   3  10   0     1157.90     1047.07     24.76 o
   4  10   0     1122.89      965.37     24.95 o
   5  10   0      227.03      205.81     21.84 o
   6  10   0       20.54       28.57     14.86 o
   7  10   0       65.69       53.35      8.83 o
  -9  11   0      221.54      229.90     13.99 o
  -8  11   0      579.18      603.46     12.90 o
  -7  11   0     1911.57     2046.83     29.67 o
  -6  11   0      125.84      138.96     10.29 o
  -5  11   0        0.44        5.69      7.25 o
  -4  11   0        5.48        6.64      6.81 o
  -3  11   0       56.41       61.04      6.34 o
  -2  11   0      862.18      909.17     13.79 o
  -1  11   0      811.55      853.96     13.38 o
   0  11   0       56.33       41.59      8.70 o
   1  11   0      489.34      469.89     25.80 o
   2  11   0     3219.16     3290.01     40.08 o
   3  11   0     2172.90     2231.14     35.20 o
   4  11   0       34.41       45.42     14.98 o
   5  11   0        1.06        2.85     14.90 o
   6  11   0      267.78      286.47     19.91 o
   7  11   0      305.86      273.47     20.81 o
  -9  12   0      149.65      175.18     10.45 o
  -8  12   0        3.88        2.46      8.47 o
  -7  12   0       16.35       12.03      8.58 o
  -6  12   0      162.60      179.06      9.61 o
  -5  12   0       41.67       46.17      8.21 o
  -4  12   0      240.01      252.29     16.09 o
  -3  12   0      105.15      102.90      9.34 o
  -2  12   0       27.25       31.03      7.73 o
  -1  12   0      292.05      266.74     10.05 o
   0  12   0      398.59      386.23     15.08 o
   1  12   0      190.80      189.92     10.81 o
   2  12   0        2.18        8.29      9.47 o
   3  12   0      142.97      127.86     10.36 o
   4  12   0      104.13       83.39     16.22 o
   5  12   0      184.64      164.88     18.16 o
   6  12   0      133.20      123.11     25.04 o
  -8  13   0       21.67       29.70      9.06 o
  -7  13   0        0.87        4.90      9.05 o
  -6  13   0      641.04      650.49     15.30 o
  -5  13   0      196.14      197.89     13.21 o
  -4  13   0      153.34      167.49     26.41 o
  -3  13   0     1540.63     1572.47     22.79 o
  -2  13   0     2191.22     2242.27     28.73 o
  -1  13   0     1596.83     1666.23     18.39 o
   0  13   0      180.25      179.76      9.67 o
   1  13   0        6.27        1.07      8.18 o
   2  13   0      631.30      660.37     18.28 o
   3  13   0     1054.81     1036.90     28.80 o
   4  13   0     1108.76     1283.54     32.16 o
  -6  14   0      156.19      146.30     14.23 o
  -5  14   0      466.72      446.99     16.60 o
  -4  14   0      334.65      329.57     15.41 o
  -3  14   0      897.25      931.91     28.22 o
  -2  14   0       45.89       65.99     10.32 o
  -1  14   0      660.16      709.45     18.58 o
   0  14   0       10.48        7.33      8.51 o
   1  14   0       54.84       51.22      9.05 o
   2  14   0       44.24       38.82      9.04 o
   3  14   0       35.54       50.58     12.12 o
  -4  15   0       40.75       33.60     12.93 o
  -3  15   0       87.55      111.20     20.77 o
  -2  15   0      246.66      218.94     14.40 o
  -1  15   0      306.54      297.11     21.77 o
   0  15   0       13.36        6.74      9.05 o
  -1 -15   1      197.53      163.03     12.04 o
   0 -15   1      144.60      111.52     10.02 o
   1 -15   1      202.87      211.03     10.95 o
   2 -15   1        1.83       -0.74     12.19 o
   3 -15   1      148.00      133.24     13.75 o
   4 -15   1        1.11        6.89     12.73 o
  -3 -14   1      744.84      764.23     27.26 o
  -2 -14   1      150.85      142.89     11.27 o
  -1 -14   1        4.21        0.00      8.51 o
   0 -14   1       33.36       43.30      8.80 o
   1 -14   1       78.10      121.56      9.51 o
   2 -14   1      969.37     1111.63     20.75 o
   3 -14   1      143.66      185.61     34.95 o
   4 -14   1       75.00       58.76     12.34 o
   5 -14   1       69.80      101.77     13.49 o
   6 -14   1     1087.52     1213.93     22.68 o
   7 -14   1      204.85      244.75     14.64 o
  -4 -13   1      875.87      829.47     27.23 o
  -3 -13   1      165.30      135.84      9.66 o
  -2 -13   1       81.35       52.71      8.74 o
  -1 -13   1       90.29       89.22      9.71 o
   0 -13   1      335.23      328.93     13.17 o
   1 -13   1     1134.62     1083.31     22.31 o
   2 -13   1      153.55      123.65      9.39 o
   3 -13   1      471.78      519.16     15.74 o
   4 -13   1     1100.78     1177.66     64.07 o
   5 -13   1      467.76      514.94     27.42 o
   6 -13   1      262.81      238.93     10.75 o
   7 -13   1      176.40      141.13     10.19 o
   8 -13   1       42.62       39.79      9.29 o
  -6 -12   1        6.01        0.00     16.02 o
  -5 -12   1        1.31        0.00     15.38 o
  -4 -12   1      287.72      248.57     18.60 o
  -3 -12   1      281.65      213.37     26.01 o
  -2 -12   1      425.50      357.94     18.61 o
  -1 -12   1       60.48       59.41     10.09 o
   0 -12   1        3.69        6.23      7.69 o
   1 -12   1     1530.95     1565.65     38.41 o
   2 -12   1     2015.75     2036.91     23.43 o
   3 -12   1     1022.59     1049.17     24.46 o
   4 -12   1        4.36        0.00      7.12 o
   5 -12   1       39.94       32.47      7.85 o
   6 -12   1      299.45      303.51     10.56 o
   7 -12   1      482.38      506.44     16.46 o
   8 -12   1       10.94       14.23      8.89 o
   9 -12   1       67.23       50.09      9.19 o
  -7 -11   1       12.93       13.34     15.42 o
  -6 -11   1      102.67      109.03     22.91 o
  -5 -11   1       49.67       38.93     20.82 o
  -4 -11   1      525.09      488.03     20.93 o
  -3 -11   1      247.19      213.66     18.85 o
  -2 -11   1      141.10      127.38     17.40 o
  -1 -11   1     1238.92     1245.32     38.56 o
   0 -11   1     2563.73     2483.37     27.61 o
   1 -11   1     4253.17     4304.53     49.98 o
   2 -11   1      252.14      244.67      8.56 o
   3 -11   1       81.19       83.98      5.83 o
   4 -11   1        4.60        8.41      6.74 o
   5 -11   1       56.41       57.42      7.69 o
   6 -11   1      725.59      674.68     12.69 o
   7 -11   1     1493.13     1499.06     24.43 o
   8 -11   1       85.04       85.16      9.10 o
   9 -11   1      276.63      243.47     10.64 o
  10 -11   1      388.29      367.72     21.80 o
  -8 -10   1      301.66      323.61     13.84 o
  -7 -10   1      240.84      281.25     15.12 o
  -6 -10   1      561.74      552.74     12.96 o
  -5 -10   1       57.61       69.03      9.90 o
  -4 -10   1        6.47        8.74     13.77 o
  -3 -10   1     1440.67     1354.56     66.95 o
  -2 -10   1     4554.42     4441.96     44.87 o
  -1 -10   1       15.04       13.81     18.00 o
   0 -10   1       75.42       56.07     11.04 o
   1 -10   1       14.12       17.71      6.19 o
   2 -10   1      695.96      685.87     13.82 o
   3 -10   1      134.61      150.26      6.03 o
   4 -10   1        3.13       16.71      5.64 o
   5 -10   1      422.95      473.20     13.74 o
   6 -10   1       63.66       89.47      7.86 o
   7 -10   1      318.70      309.59     14.88 o
   8 -10   1     3306.59     3261.54     25.79 o
   9 -10   1       40.05       51.61      8.25 o
  10 -10   1       18.32       39.51     15.73 o
  -8  -9   1      601.18      583.13     13.53 o
  -7  -9   1      630.55      648.67     25.20 o
  -6  -9   1       20.30       23.99      7.62 o
  -5  -9   1     1101.93     1140.66     18.22 o
  -4  -9   1     1797.22     1942.16     32.97 o
  -3  -9   1     4715.11     4485.61    220.73 o
  -2  -9   1     2397.56     2298.68    122.84 o
  -1  -9   1      499.38      482.50     29.83 o
   0  -9   1      177.74      115.35     10.72 o
   1  -9   1       62.20       74.59      7.56 o
   2  -9   1     4815.33     4994.55     35.52 o
   3  -9   1      725.49      718.44      8.57 o
   4  -9   1      341.35      393.12      7.59 o
   5  -9   1     2882.42     3151.24     21.93 o
   6  -9   1     2177.51     2280.49     27.89 o
   7  -9   1     6332.91     6489.96    195.55 o
   8  -9   1      179.64      176.71     10.16 o
   9  -9   1      198.58      212.67     11.21 o
  10  -9   1      154.79      139.69     17.48 o
  11  -9   1     1018.23     1110.76     30.93 o
  -9  -8   1      367.93      357.48     30.70 o
  -8  -8   1        3.63       11.82      8.44 o
  -7  -8   1     1903.05     1973.71     31.28 o
  -6  -8   1     7043.67     7125.59     45.82 o
  -5  -8   1     1595.21     1596.26     24.11 o
  -4  -8   1       11.32        6.85      5.68 o
  -3  -8   1       54.00       51.50      5.37 o
  -2  -8   1     1304.26     1204.83     21.56 o
  -1  -8   1     1964.54     1921.74     68.89 o
   0  -8   1     2242.44     2536.57     26.73 o
   1  -8   1      254.39      236.06     10.61 o
   2  -8   1     2291.04     2447.37     16.50 o
   3  -8   1     1813.17     1650.09     16.20 o
   4  -8   1     3273.20     3180.90     19.31 o
   5  -8   1       19.90       14.95      5.91 o
   6  -8   1      556.56      583.21     10.16 o
   7  -8   1        1.48        8.15      6.43 o
   8  -8   1      753.90      743.39     12.83 o
   9  -8   1       50.81       39.39      9.32 o
  10  -8   1      177.78      199.41     17.88 o
  11  -8   1      165.09      155.43     18.70 o
 -10  -7   1      274.62      288.69     11.97 o
  -9  -7   1     1187.61     1309.01     49.66 o
  -8  -7   1     1780.81     1826.22     64.95 o
  -7  -7   1     1811.06     1976.80     66.19 o
  -6  -7   1      459.37      466.03     12.26 o
  -5  -7   1      435.82      388.16     11.69 o
  -4  -7   1      170.22      162.64      6.83 o
  -3  -7   1      527.57      570.88     15.72 o
  -2  -7   1     2852.85     2905.40     16.72 o
  -1  -7   1        6.71        6.53      8.08 o
   0  -7   1      135.22       95.89      8.69 o
   1  -7   1     3490.18     3367.32     35.96 o
   2  -7   1     4433.04     4271.00     40.65 o
   3  -7   1     4817.58     4727.07     91.66 o
   4  -7   1     2946.31     3005.29     34.44 o
   5  -7   1      586.61      537.45      8.73 o
   6  -7   1        5.19       13.60      5.56 o
   7  -7   1        7.95       14.36      5.70 o
   8  -7   1     2077.01     2077.31     18.17 o
   9  -7   1       10.29       17.81     13.61 o
  10  -7   1        0.30        3.62     14.09 o
  11  -7   1      307.21      286.55     37.55 o
 -10  -6   1     1204.75     1330.00     40.80 o
  -9  -6   1      175.72      181.33     10.07 o
  -8  -6   1        1.63        5.02      7.83 o
  -7  -6   1        0.28        1.81      7.08 o
  -6  -6   1     2003.50     2198.31     32.44 o
  -5  -6   1      220.62      236.15     15.22 o
  -4  -6   1      261.60      275.20      5.93 o
  -3  -6   1      458.59      439.20     13.64 o
  -2  -6   1      171.25      185.90      5.78 o
  -1  -6   1     2939.03     2805.57     25.33 o
   0  -6   1     6941.44     6806.02     54.40 o
   1  -6   1     1914.60     1821.09     18.66 o
   2  -6   1      106.13       69.67      6.05 o
   3  -6   1        0.76        5.81      4.52 o
   4  -6   1      238.44      294.12      7.80 o
   5  -6   1      512.18      569.92      8.73 o
   6  -6   1      340.06      314.16      7.24 o
   7  -6   1        1.78        3.59      5.37 o
   8  -6   1        5.11        6.38      7.77 o
   9  -6   1     1692.69     1580.01     51.16 o
  10  -6   1      214.94      145.20     31.09 o
  11  -6   1      895.85      804.30     26.01 o
  12  -6   1      186.88      166.98     13.32 o
 -11  -5   1      585.17      509.76     18.10 o
 -10  -5   1      415.61      371.32     21.84 o
  -9  -5   1     1005.59     1114.20     15.57 o
  -8  -5   1       76.25       84.01      8.07 o
  -7  -5   1     1699.57     1727.95     43.16 o
  -6  -5   1     1062.96      987.99     14.53 o
  -5  -5   1      792.01      807.88     13.08 o
  -4  -5   1      330.92      338.46      5.33 o
  -3  -5   1     1817.35     1805.82     14.70 o
  -2  -5   1     8426.10     8581.79    146.88 o
  -1  -5   1    12422.61    13643.10    179.77 o
   0  -5   1     5694.70     6447.02     45.05 o
   1  -5   1       49.52      120.95      7.09 o
   2  -5   1     2323.68     2179.50     18.22 o
   3  -5   1    10355.58    11070.32    101.36 o
   4  -5   1      241.47      137.95      5.04 o
   5  -5   1      180.28      174.43      6.80 o
   6  -5   1      578.12      620.40     14.53 o
   7  -5   1      454.81      465.05     13.91 o
   8  -5   1     4231.76     4141.18     41.14 o
   9  -5   1     1636.07     1614.00     29.36 o
  10  -5   1      147.34      143.30     16.29 o
  11  -5   1      191.85      163.59     13.54 o
  12  -5   1      235.31      202.39     10.83 o
 -11  -4   1      773.95      740.39     19.73 o
 -10  -4   1     1168.68     1085.15     20.77 o
  -9  -4   1      324.08      319.86     10.19 o
  -8  -4   1      365.61      399.34     10.75 o
  -7  -4   1       22.14       25.87      5.52 o
  -6  -4   1      298.20      265.43      6.33 o
  -5  -4   1     2664.36     2660.94     19.55 o
  -4  -4   1     3809.64     3763.45     63.64 o
  -3  -4   1      767.65      684.70     16.52 o
  -2  -4   1     3996.26     4198.13     58.14 o
  -1  -4   1      135.42      136.63      4.50 o
   0  -4   1     8072.84     8628.57     90.59 o
   1  -4   1     1430.07     1472.53     14.10 o
   2  -4   1     3572.59     3659.07     18.89 o
   3  -4   1      102.19      102.03      4.30 o
   4  -4   1      526.53      530.15      7.60 o
   5  -4   1      657.18      563.66     12.23 o
   6  -4   1     2471.64     2115.50     31.76 o
   7  -4   1     4078.57     4140.53     44.29 o
   8  -4   1      507.51      456.38     55.04 o
   9  -4   1       98.05       70.71     13.24 o
  10  -4   1      211.62      194.71     11.07 o
  11  -4   1      122.10      134.58      9.47 o
  12  -4   1      132.27      132.98     11.89 o
 -11  -3   1     1275.34     1316.62     40.00 o
 -10  -3   1     2114.12     2187.17     29.66 o
  -9  -3   1        7.00        7.64      8.31 o
  -8  -3   1      559.54      555.56      9.47 o
  -7  -3   1      802.98      849.95     14.18 o
  -6  -3   1     5976.85     6478.41     56.85 o
  -5  -3   1     3116.78     3452.81     46.93 o
  -4  -3   1      898.74     1202.82     11.84 o
  -3  -3   1     2266.64     2146.17     28.93 o
  -2  -3   1     3385.92     3579.27     43.24 o
  -1  -3   1     1842.77     2059.99     16.46 o
   0  -3   1     3738.53     4290.20     20.18 o
   1  -3   1     8669.54     9095.21    177.48 o
   2  -3   1     5563.14     6701.27     25.40 o
   3  -3   1    19788.79    22361.24    210.30 o
   4  -3   1    13441.74    13921.63     96.95 o
   5  -3   1     6944.72     7212.20     52.38 o
   6  -3   1      916.88      960.07     43.01 o
   7  -3   1      585.85      641.77     16.76 o
   8  -3   1     2827.57     2769.99     32.77 o
   9  -3   1     1732.40     1769.87     20.18 o
  10  -3   1       76.58       78.31      9.69 o
  11  -3   1      231.74      229.95     10.44 o
  12  -3   1       76.05       72.05      9.72 o
 -11  -2   1       93.38       77.84     12.62 o
 -10  -2   1      458.37      470.51     23.83 o
  -9  -2   1      258.74      278.70      9.41 o
  -8  -2   1     1632.13     1868.78     17.16 o
  -7  -2   1     2454.88     2624.16     24.89 o
  -6  -2   1       52.94       51.35      4.91 o
  -5  -2   1     2818.46     3247.79     24.88 o
  -4  -2   1     1045.32     1001.29     10.76 o
  -3  -2   1     2553.81     2854.40     33.64 o
  -2  -2   1     1209.18     1283.34     29.91 o
  -1  -2   1      983.76      999.38     10.42 o
   0  -2   1     6132.24     6454.36    105.04 o
   1  -2   1     1605.35     1619.26     42.93 o
   2  -2   1      236.68      217.82     10.74 o
   3  -2   1    15472.05    17340.64     99.34 o
   4  -2   1     3245.67     3409.46     39.86 o
   5  -2   1       61.47       88.91      8.37 o
   6  -2   1     1332.17     1473.57     20.73 o
   7  -2   1       13.08       19.34      8.82 o
   8  -2   1      120.17      128.98      8.41 o
   9  -2   1      473.62      484.43     12.93 o
  10  -2   1      270.84      268.65     10.97 o
  11  -2   1       26.55       20.21      8.31 o
  12  -2   1      412.13      401.38     18.02 o
 -12  -1   1      500.14      516.97     17.95 o
 -11  -1   1      269.31      290.04     26.85 o
 -10  -1   1     2941.02     3122.46     25.87 o
  -9  -1   1      738.46      721.64     12.02 o
  -8  -1   1      161.87      153.48      7.37 o
  -7  -1   1      206.30      226.43      6.45 o
  -6  -1   1     6963.29     7599.31     44.29 o
  -5  -1   1     3629.83     3777.48     56.50 o
  -4  -1   1      778.65      842.34      9.77 o
  -3  -1   1      447.53      542.92      7.34 o
  -2  -1   1      999.08      998.55     10.48 o
  -1  -1   1       48.06      111.20      4.10 o
   2  -1   1      215.82      243.89      9.11 o
   3  -1   1        0.68        2.01      4.59 o
   4  -1   1     7040.66     7707.32    123.53 o
   5  -1   1     1375.34     1519.24     25.60 o
   6  -1   1       81.37       92.99      8.64 o
   7  -1   1       12.54       13.41      6.46 o
   8  -1   1      295.33      315.77     11.98 o
   9  -1   1     2790.64     2870.57     22.85 o
  10  -1   1     3827.71     4024.37     25.75 o
  11  -1   1      975.74     1087.10     17.62 o
  12  -1   1      400.32      441.31     14.53 o
 -12   0   1      149.01      157.41     15.87 o
 -11   0   1       47.72       57.86      8.74 o
 -10   0   1       11.50       18.11      8.41 o
  -9   0   1     1518.92     1579.09     19.44 o
  -8   0   1     3765.24     4050.61     26.97 o
  -7   0   1      257.58      265.92      7.54 o
  -6   0   1     4198.19     4669.11     51.04 o
  -5   0   1     2839.84     3109.03     26.64 o
  -4   0   1      492.30      607.44     11.28 o
  -3   0   1        6.35       36.07      5.94 o
  -2   0   1     9338.61    10789.28    343.47 o
   2   0   1      484.46      417.52      5.40 o
   3   0   1     5162.03     5430.40     24.48 o
   4   0   1     4754.18     4951.80     37.18 o
   5   0   1       49.33       88.87      7.57 o
   6   0   1      187.97      272.09      7.74 o
   7   0   1      469.11      519.17     12.31 o
   8   0   1     1334.78     1410.61     14.12 o
   9   0   1     6626.38     6783.47     50.18 o
  10   0   1      394.08      375.59     13.99 o
  11   0   1      516.75      541.40     14.37 o
  12   0   1      445.54      471.04     17.48 o
 -12   1   1       27.46       27.35     10.61 o
 -11   1   1      275.83      285.40     17.92 o
 -10   1   1     4039.41     4284.11     29.26 o
  -9   1   1     1568.64     1668.22     21.05 o
  -8   1   1      827.52      899.97     21.49 o
  -7   1   1      182.50      200.09      8.44 o
  -6   1   1      156.79      203.92     20.34 o
  -5   1   1     7754.78     8397.56    245.37 o
  -4   1   1    19018.05    21672.75    157.07 o
  -3   1   1     7003.90     7354.29     48.90 o
  -2   1   1      631.51      841.64      7.76 o
  -1   1   1      630.52      526.47     15.40 o
   1   1   1     9714.57    11147.58    440.84 o
   2   1   1    10848.98    12433.26     92.06 o
   3   1   1      325.15      325.02      6.31 o
   4   1   1     4103.31     4547.96     54.88 o
   5   1   1     5220.78     5524.86     31.86 o
   6   1   1     5153.63     5465.26     44.95 o
   7   1   1     1469.63     1559.84     12.22 o
   8   1   1      118.03      130.91     10.02 o
   9   1   1      353.99      357.98      9.90 o
  10   1   1      818.59      799.43     19.66 o
  11   1   1      352.35      320.49     23.98 o
  12   1   1       48.76       34.79     12.88 o
 -12   2   1      364.38      361.09     13.25 o
 -11   2   1      287.55      289.56     10.93 o
 -10   2   1      625.17      636.36     22.21 o
  -9   2   1        5.03        5.78      8.66 o
  -8   2   1      144.27      159.65      9.17 o
  -7   2   1      254.86      224.05     26.23 o
  -6   2   1     1029.66     1276.02     31.48 o
  -5   2   1     2346.20     2699.97     39.03 o
  -4   2   1      656.89      852.37     22.76 o
  -3   2   1     3350.13     2936.62     15.77 o
  -2   2   1    17202.98    18943.50    427.65 o
  -1   2   1      862.28      966.71     14.21 o
   0   2   1    10219.30    11553.45     65.21 o
   1   2   1     6477.84     7640.85     35.92 o
   2   2   1     3529.56     3493.38     33.00 o
   3   2   1        8.04       27.53      4.15 o
   4   2   1     7352.17     8359.46     54.83 o
   5   2   1     3311.58     3287.56     30.49 o
   6   2   1      576.56      612.81      7.98 o
   7   2   1      441.48      430.52      7.31 o
   8   2   1      109.59      126.25      7.55 o
   9   2   1     1714.48     1836.76     28.51 o
  10   2   1      588.87      615.61     38.97 o
  11   2   1       49.22       45.42     12.92 o
 -12   3   1      187.94      177.25     11.82 o
 -11   3   1      365.21      342.66     13.76 o
 -10   3   1      163.69      165.80     11.22 o
  -9   3   1     2045.55     2139.70     25.49 o
  -8   3   1     2906.86     2909.25     33.79 o
  -7   3   1      637.42      637.90     16.66 o
  -6   3   1        5.81        3.21      5.74 o
  -5   3   1     5916.61     6583.64     56.29 o
  -4   3   1     4529.37     4677.33     16.81 o
  -3   3   1     8501.14     8861.56     41.99 o
  -2   3   1     2687.16     2766.23     46.01 o
  -1   3   1       31.10       34.67      4.13 o
   0   3   1       67.44       81.92      5.22 o
   1   3   1     4525.16     4703.03     66.20 o
   2   3   1    10336.44    11684.59    313.30 o
   3   3   1        4.22       15.53      3.70 o
   4   3   1      600.18      576.37     16.83 o
   5   3   1     1469.00     1481.56     12.65 o
   6   3   1     4738.49     5161.56     39.15 o
   7   3   1     1123.96     1206.81     15.23 o
   8   3   1      432.01      431.39      8.92 o
   9   3   1        4.85        3.54      8.71 o
  10   3   1      674.48      716.43     20.83 o
  11   3   1      799.33      882.11     20.42 o
 -12   4   1       67.64       62.11      9.52 o
 -11   4   1      100.84       71.42     11.12 o
 -10   4   1      210.94      210.85     11.72 o
  -9   4   1      176.73      169.08     10.39 o
  -8   4   1      151.13      173.80      8.31 o
  -7   4   1     2062.36     2090.20     23.78 o
  -6   4   1     1322.26     1233.13     20.65 o
  -5   4   1     2381.27     2048.01     30.39 o
  -4   4   1     5738.74     5442.16     52.33 o
  -3   4   1      678.23      667.78     17.02 o
  -2   4   1     5365.43     5809.70     28.93 o
  -1   4   1       28.81       53.11      4.58 o
   0   4   1     3171.68     3217.63     24.74 o
   1   4   1     9363.61     9790.00     70.56 o
   2   4   1      906.64      877.88     18.43 o
   3   4   1      587.32      584.53     16.90 o
   4   4   1     7110.69     7456.36    107.58 o
   5   4   1     3098.27     3307.58     40.85 o
   6   4   1     3206.37     3385.49     35.96 o
   7   4   1      461.11      481.84     11.94 o
   8   4   1       97.22      116.58      7.89 o
   9   4   1     1430.81     1444.93     22.02 o
  10   4   1     2378.39     2410.10     35.71 o
  11   4   1     1022.24      992.52     31.40 o
 -12   5   1      808.38      826.31     19.02 o
 -11   5   1      527.51      440.11     21.43 o
 -10   5   1       11.49        8.29      9.33 o
  -9   5   1      629.84      607.91     30.61 o
  -8   5   1     9265.61     9168.84    130.75 o
  -7   5   1     6130.81     6400.63     69.37 o
  -6   5   1     1030.04     1006.06     24.88 o
  -5   5   1     1130.62     1246.19     16.48 o
  -4   5   1    10773.91    11038.83    205.96 o
  -3   5   1     1250.91     1134.44     24.96 o
  -2   5   1     7444.62     7571.47     36.93 o
  -1   5   1     2098.25     2019.43     38.56 o
   0   5   1        0.72        3.90      6.63 o
   1   5   1     2666.31     2509.10     32.78 o
   2   5   1     6673.48     6417.84     71.69 o
   3   5   1     1635.68     1384.46     21.29 o
   4   5   1      810.56      747.49     19.55 o
   5   5   1       66.82       74.76      5.27 o
   6   5   1     3632.65     3868.78     64.66 o
   7   5   1      220.08      208.48      8.32 o
   8   5   1       58.18       61.92      7.75 o
   9   5   1        0.94        0.00      8.18 o
  10   5   1       11.85       14.49     10.35 o
 -12   6   1       17.20       20.46     16.54 o
 -11   6   1      974.38      965.63     27.81 o
 -10   6   1      554.83      530.46     21.43 o
  -9   6   1     1855.22     1865.23     46.74 o
  -8   6   1      210.00      194.03      9.87 o
  -7   6   1      697.95      661.00     14.74 o
  -6   6   1       16.03       18.12      4.60 o
  -5   6   1      879.26      912.13     26.24 o
  -4   6   1     2798.25     2868.75     24.61 o
  -3   6   1     1056.34     1169.14     22.21 o
  -2   6   1        2.86        9.24      4.98 o
  -1   6   1     1713.01     1797.82     40.84 o
   0   6   1     4535.54     4649.98    140.71 o
   1   6   1     6526.26     6883.01     36.04 o
   2   6   1     1775.16     1812.45     22.96 o
   3   6   1       32.91        9.77      4.66 o
   4   6   1        1.53        4.59      4.40 o
   5   6   1      829.43      840.41     20.62 o
   6   6   1     2220.89     2196.49     37.20 o
   7   6   1      805.31      880.50     18.60 o
   8   6   1      365.86      371.45     15.15 o
   9   6   1        6.94       13.02      8.53 o
  10   6   1      749.91      830.73     20.01 o
 -11   7   1      163.06      151.28     18.13 o
 -10   7   1      263.04      234.75     18.07 o
  -9   7   1       22.70       35.92      8.98 o
  -8   7   1     1466.59     1576.35     32.66 o
  -7   7   1        3.96        5.72      5.70 o
  -6   7   1      139.12      137.04      6.82 o
  -5   7   1      926.96      859.91      9.62 o
  -4   7   1      601.68      711.88     18.26 o
  -3   7   1     2196.67     2264.50     29.39 o
  -2   7   1     9071.76     9359.38    174.50 o
  -1   7   1     3931.30     4018.68     52.93 o
   0   7   1      137.58       74.58      5.99 o
   1   7   1      177.78      149.68     10.46 o
   2   7   1     2265.99     2362.15     23.96 o
   3   7   1       34.35       32.44      5.28 o
   4   7   1      447.23      460.83      8.72 o
   5   7   1     1326.94     1246.62     16.75 o
   6   7   1       28.08       39.59      7.15 o
   7   7   1      206.15      211.47     12.37 o
   8   7   1     1010.82     1038.33     20.52 o
   9   7   1      487.67      534.83     28.33 o
 -11   8   1        0.98        0.00     16.16 o
 -10   8   1       47.86       68.28     15.90 o
  -9   8   1       40.88       21.59      8.86 o
  -8   8   1      370.59      362.85     10.40 o
  -7   8   1        2.28        0.00      6.31 o
  -6   8   1       56.00       59.25      6.57 o
  -5   8   1      103.64       79.03      5.74 o
  -4   8   1     6391.34     6010.81     70.09 o
  -3   8   1     4589.18     4413.37     48.75 o
  -2   8   1     1619.92     1567.39     37.21 o
  -1   8   1      151.14      153.34      7.85 o
   0   8   1      314.20      314.56      8.99 o
   1   8   1      267.43      212.97     32.80 o
   2   8   1     2280.28     2225.56     21.02 o
   3   8   1       10.32        8.65     11.03 o
   4   8   1      262.77      268.39     18.52 o
   5   8   1       23.90       23.67      6.93 o
   6   8   1     2854.24     2879.47     29.44 o
   7   8   1     3102.94     3065.15     55.03 o
   8   8   1      335.65      361.75     18.23 o
   9   8   1       10.34        7.27      8.93 o
 -10   9   1       17.32       18.10     14.87 o
  -9   9   1      245.45      248.13     12.01 o
  -8   9   1       52.82       54.01      7.82 o
  -7   9   1     1197.68     1288.26     17.53 o
  -6   9   1     3133.10     3256.93     23.35 o
  -5   9   1      781.55      861.30     24.83 o
  -4   9   1     1198.44     1289.51     15.48 o
  -3   9   1       58.33       57.53      5.50 o
  -2   9   1     2305.40     2234.10     36.91 o
  -1   9   1       51.96       34.98      6.87 o
   0   9   1       30.50       17.27      6.91 o
   1   9   1      765.55      797.81     22.05 o
   2   9   1     1627.82     1550.69     27.41 o
   3   9   1      426.47      395.54     17.19 o
   4   9   1     2359.60     2276.77     36.68 o
   5   9   1     1304.58     1233.61     29.35 o
   6   9   1      305.89      305.39     12.04 o
   7   9   1        0.08        2.00      8.37 o
   8   9   1      401.63      406.97     15.88 o
 -10  10   1        0.01        3.31     10.15 o
  -9  10   1       34.40       32.19      8.62 o
  -8  10   1     1645.48     1682.80     29.79 o
  -7  10   1     2544.45     2546.25     20.95 o
  -6  10   1        8.85       19.92      7.36 o
  -5  10   1       13.22       13.32      6.84 o
  -4  10   1      269.85      262.87      7.71 o
  -3  10   1     1706.52     1785.87     13.20 o
  -2  10   1      105.47      124.39      7.13 o
  -1  10   1      271.63      264.60      9.84 o
   0  10   1      479.27      502.21     21.93 o
   1  10   1      469.29      405.01     17.00 o
   2  10   1     4014.11     3832.20     69.61 o
   3  10   1     2777.41     2717.32     36.59 o
   4  10   1      284.37      261.32     36.46 o
   5  10   1       74.69       57.31     15.05 o
   6  10   1      385.05      315.30     19.81 o
   7  10   1      551.04      561.78     23.94 o
  -9  11   1      244.07      229.23     10.70 o
  -8  11   1        5.65        2.38      8.56 o
  -7  11   1       82.18       93.92      9.16 o
  -6  11   1     1539.91     1623.41     19.23 o
  -5  11   1       43.86       28.63      7.52 o
  -4  11   1      148.68      143.49      7.15 o
  -3  11   1      330.17      343.68     10.57 o
  -2  11   1      149.91      129.61      8.04 o
  -1  11   1      741.19      788.48     17.26 o
   0  11   1     1725.74     1806.63     20.51 o
   1  11   1     2208.26     2234.55     34.11 o
   2  11   1      343.06      373.78     12.49 o
   3  11   1       37.01       24.55     14.54 o
   4  11   1      148.87      176.25     21.94 o
   5  11   1       15.65       16.17     14.99 o
   6  11   1        4.26        3.62     16.62 o
  -8  12   1      156.68      160.70     10.16 o
  -7  12   1      411.39      480.97     13.95 o
  -6  12   1       23.60       28.21      8.42 o
  -5  12   1       93.38       89.90      9.83 o
  -4  12   1       28.68       22.23      8.86 o
  -3  12   1      219.44      217.21     10.33 o
  -2  12   1     2253.31     2264.29     28.00 o
  -1  12   1     1745.45     1725.25     21.75 o
   0  12   1      336.53      337.67     12.28 o
   1  12   1      279.90      239.01     17.07 o
   2  12   1        3.70        0.00      9.50 o
   3  12   1      601.51      506.13     21.56 o
   4  12   1        0.75        3.00     15.24 o
   5  12   1        1.15        0.00     15.77 o
  -7  13   1        3.69        1.86      9.90 o
  -6  13   1      140.46      140.26     11.52 o
  -5  13   1      445.92      455.31     17.98 o
  -4  13   1      432.42      451.67     15.79 o
  -3  13   1     1027.54     1195.92     24.16 o
  -2  13   1      550.66      636.97     14.76 o
  -1  13   1        0.21        9.28      8.50 o
   0  13   1      123.58      111.31      9.13 o
   1  13   1       54.07       47.95     10.34 o
   2  13   1      458.50      493.89     18.24 o
   3  13   1      417.66      406.25     36.77 o
   4  13   1       10.56       28.67     16.83 o
  -6  14   1     1133.28     1233.91     47.61 o
  -5  14   1      527.62      583.80     18.35 o
  -4  14   1       91.31       80.44     13.25 o
  -3  14   1       24.42       23.15     16.40 o
  -2  14   1     1403.53     1542.61     31.95 o
  -1  14   1      319.76      344.45     13.12 o
   0  14   1      135.93      142.91     11.79 o
   1  14   1       15.20       16.78      8.84 o
   2  14   1       16.38       15.65     10.59 o
  -3  15   1      291.58      325.92     31.17 o
  -2  15   1      145.91      185.59     14.81 o
  -1  15   1       59.06       47.75     10.64 o
  -1 -15   2        7.53        4.69      9.28 o
   0 -15   2        2.48        9.87      9.24 o
   1 -15   2      157.75      143.24     10.33 o
   2 -15   2       23.57       17.69     12.14 o
   3 -15   2       17.80       27.60     12.45 o
   4 -15   2      170.70      165.23     14.61 o
   5 -15   2        1.80       10.23     12.93 o
  -3 -14   2        0.94       12.67     16.59 o
  -2 -14   2      249.29      247.99     10.59 o
  -1 -14   2        0.47        3.21      8.33 o
   0 -14   2       14.11       12.34      8.56 o
   1 -14   2      253.97      236.94     10.64 o
   2 -14   2        2.80       12.52      9.72 o
   3 -14   2      357.26      450.92     16.09 o
   4 -14   2     1088.30     1231.43     22.95 o
   5 -14   2     1300.86     1432.22     92.75 o
   6 -14   2      682.24      765.11     30.48 o
   7 -14   2        0.00       17.09     10.38 o
  -5 -13   2       14.49       18.98     16.12 o
  -4 -13   2      168.27      180.38     38.16 o
  -3 -13   2      347.59      358.91     20.95 o
  -2 -13   2      184.20      162.22     11.78 o
  -1 -13   2        5.11        6.27      9.83 o
   0 -13   2       51.35       41.60      8.39 o
   1 -13   2      265.74      297.52     14.86 o
   2 -13   2     2205.34     2180.48     56.45 o
   3 -13   2      637.73      610.75     18.95 o
   4 -13   2       20.04        1.22     10.91 o
   5 -13   2        0.16       20.11      9.23 o
   6 -13   2      508.27      535.82     15.41 o
   7 -13   2      387.92      391.38     12.10 o
   8 -13   2        5.44        5.59      8.92 o
  -6 -12   2      318.40      284.54     20.82 o
  -5 -12   2       14.93       19.21     28.49 o
  -4 -12   2      122.91       77.21     16.58 o
  -3 -12   2      668.12      629.03     22.77 o
  -2 -12   2        1.02        4.58      9.64 o
  -1 -12   2       99.39       77.30      9.87 o
   0 -12   2     1169.26     1160.80     18.29 o
   1 -12   2     3568.67     3745.02     39.60 o
   2 -12   2      239.69      249.07     10.72 o
   3 -12   2       10.71        4.85      7.02 o
   4 -12   2      211.32      203.63     10.14 o
   5 -12   2      249.38      244.45     10.54 o
   6 -12   2      163.68      152.98      9.30 o
   7 -12   2      510.61      453.99     22.68 o
   8 -12   2      289.27      269.68     15.97 o
   9 -12   2       93.33      137.15     17.11 o
  -7 -11   2      430.02      486.79     17.23 o
  -6 -11   2      132.23      142.62     17.68 o
  -5 -11   2       13.98       17.25     14.43 o
  -4 -11   2       16.50        2.26     14.25 o
  -3 -11   2      755.74      742.51     22.99 o
  -2 -11   2     1830.55     1876.63     49.24 o
  -1 -11   2     1490.03     1483.08     31.11 o
   0 -11   2      174.29      170.61     13.07 o
   1 -11   2       55.36       60.35      7.31 o
   2 -11   2     3183.91     3266.46     47.67 o
   3 -11   2      158.22      161.26      6.34 o
   4 -11   2       59.31       75.66      6.50 o
   5 -11   2       91.66       73.94      7.58 o
   6 -11   2       29.97       16.86      7.72 o
   7 -11   2      124.40      126.16      8.78 o
   8 -11   2     1312.85     1294.13     23.55 o
   9 -11   2      443.31      451.40     14.79 o
  10 -11   2      105.92       95.89     12.11 o
  -8 -10   2      264.75      262.50     11.41 o
  -7 -10   2     1022.11     1029.20     19.09 o
  -6 -10   2        4.53        8.94     10.22 o
  -5 -10   2       17.71       13.33      9.28 o
  -4 -10   2     1245.86     1258.43     36.86 o
  -3 -10   2     3201.79     3072.30     95.74 o
  -2 -10   2       67.56       53.75     13.02 o
  -1 -10   2       94.83       89.01      8.76 o
   0 -10   2       15.87        3.75      7.70 o
   1 -10   2      784.76      796.07     22.94 o
   2 -10   2      139.76      150.05      7.88 o
   3 -10   2      236.11      230.17      6.43 o
   4 -10   2       43.28       52.60      5.94 o
   5 -10   2     1880.47     1999.00     27.51 o
   6 -10   2     1785.39     1921.80     22.32 o
   7 -10   2     3895.10     4100.90     98.22 o
   8 -10   2      718.90      729.75     15.67 o
   9 -10   2      191.13      171.82      9.17 o
  10 -10   2       16.01       25.17     15.52 o
  -8  -9   2       48.04       53.08      9.03 o
  -7  -9   2      373.94      383.40     16.28 o
  -6  -9   2      870.55      868.57     33.53 o
  -5  -9   2      595.70      587.16     15.31 o
  -4  -9   2        6.95        1.04      6.07 o
  -3  -9   2      516.32      552.36     12.19 o
  -2  -9   2     3762.93     3651.20     50.11 o
  -1  -9   2      680.89      692.44     17.74 o
   0  -9   2       11.05       17.41      6.79 o
   1  -9   2     2161.70     1945.24     39.39 o
   2  -9   2      108.01      103.76      6.82 o
   3  -9   2     2067.74     2127.69     27.26 o
   4  -9   2     1101.39     1068.93     11.89 o
   5  -9   2     3956.90     3860.83     31.78 o
   6  -9   2      194.73      182.17      8.19 o
   7  -9   2        0.63        7.64      7.07 o
   8  -9   2     1191.57     1201.10     14.69 o
   9  -9   2       86.93       89.98     10.40 o
  10  -9   2       16.67       10.80     15.51 o
  11  -9   2      241.70      238.41     20.18 o
  -9  -8   2        0.45        0.00      8.92 o
  -8  -8   2     1141.08     1134.10     49.03 o
  -7  -8   2     2817.20     2890.28     56.72 o
  -6  -8   2      124.42      134.93      8.33 o
  -5  -8   2      125.66      102.37      7.56 o
  -4  -8   2      324.78      290.48     14.33 o
  -3  -8   2     2322.74     2221.12     60.16 o
  -2  -8   2     5276.78     5279.85     69.48 o
  -1  -8   2      297.36      305.37     16.66 o
   0  -8   2      686.98      715.39     13.52 o
   1  -8   2      691.57      598.78     21.71 o
   2  -8   2     6348.65     6555.24     70.36 o
   3  -8   2     5030.62     5141.49     64.64 o
   4  -8   2      123.87      155.12      9.46 o
   5  -8   2      303.76      231.29      6.54 o
   6  -8   2     3762.27     3738.10     33.75 o
   7  -8   2     3313.63     3383.65     33.44 o
   8  -8   2      660.59      676.38     33.74 o
   9  -8   2      414.42      364.69     12.48 o
  10  -8   2      220.30      169.14     17.55 o
  11  -8   2      730.20      688.10     27.69 o
 -10  -7   2      412.36      378.31     15.08 o
  -9  -7   2      158.36      144.34     10.08 o
  -8  -7   2       30.66       45.97      8.43 o
  -7  -7   2     1620.46     1633.64     23.56 o
  -6  -7   2     5235.55     5548.77     60.96 o
  -5  -7   2     1758.23     1924.33     32.07 o
  -4  -7   2       49.93       62.36      5.73 o
  -3  -7   2      723.22      713.63     12.35 o
  -2  -7   2       14.42       14.96      6.16 o
  -1  -7   2     1576.38     1648.58     21.37 o
   0  -7   2      902.83     1056.36     23.53 o
   1  -7   2       63.16       69.80      4.90 o
   2  -7   2       56.86       66.61      5.05 o
   3  -7   2     2485.96     2498.45     16.48 o
   4  -7   2       52.50       34.32      3.87 o
   5  -7   2       70.33      110.31      5.41 o
   6  -7   2       86.91       67.23      5.97 o
   7  -7   2      599.09      620.37     13.44 o
   8  -7   2      326.62      356.30     13.02 o
   9  -7   2      559.84      566.71     15.33 o
  10  -7   2        4.11        5.64     14.16 o
  11  -7   2      536.14      504.84     25.52 o
 -10  -6   2      155.14      182.60     15.04 o
  -9  -6   2      327.40      313.95     14.91 o
  -8  -6   2      571.20      626.82     12.37 o
  -7  -6   2     4080.82     4224.72     47.58 o
  -6  -6   2     1888.73     1991.05     17.76 o
  -5  -6   2       57.44       57.60      5.23 o
  -4  -6   2       32.43       27.24      5.19 o
  -3  -6   2     1242.00     1125.79     21.28 o
  -2  -6   2     6379.12     6009.78     64.93 o
  -1  -6   2     5929.17     5464.60     44.53 o
   0  -6   2      207.99      160.25     17.38 o
   1  -6   2      886.85      940.53     12.64 o
   2  -6   2     2214.24     2182.46     18.87 o
   3  -6   2     8879.82     9213.13    135.03 o
   4  -6   2      760.84      711.36     15.67 o
   5  -6   2       36.72       23.08      4.04 o
   6  -6   2      504.63      531.09     10.88 o
   7  -6   2       12.97       16.67      5.42 o
   8  -6   2     4919.27     4768.99     42.00 o
   9  -6   2     3004.02     2897.95     74.24 o
  10  -6   2        3.18        1.35     14.26 o
  11  -6   2       11.03       18.37     15.50 o
  12  -6   2      811.81      750.60     31.95 o
 -11  -5   2     1426.86     1480.63     25.14 o
 -10  -5   2     2672.31     2646.79     51.07 o
  -9  -5   2      147.30      135.64      9.20 o
  -8  -5   2      553.17      563.46     11.44 o
  -7  -5   2       98.15      121.37      7.53 o
  -6  -5   2       10.26       24.79      5.24 o
  -5  -5   2      829.60      815.91     19.28 o
  -4  -5   2       17.08       25.29      3.85 o
  -3  -5   2       44.40       48.22      3.94 o
  -2  -5   2      175.41      195.13      5.52 o
  -1  -5   2      658.32      507.73      8.81 o
   0  -5   2     6719.60     6441.53    102.52 o
   1  -5   2     4295.73     4427.46     24.66 o
   2  -5   2     1016.67     1024.27     20.16 o
   3  -5   2      231.02      247.00      5.47 o
   4  -5   2     2786.73     2749.82     29.63 o
   5  -5   2      767.32      692.92     14.34 o
   6  -5   2      406.62      392.79      7.73 o
   7  -5   2     1080.61     1067.37     30.70 o
   8  -5   2     2061.49     2050.69     22.10 o
   9  -5   2       15.85        9.95      8.72 o
  10  -5   2      146.57      128.03     15.80 o
  11  -5   2      344.56      337.08     15.09 o
  12  -5   2      193.69      164.34     12.51 o
 -11  -4   2     2012.90     2143.19     79.87 o
 -10  -4   2     1704.31     1851.39     71.11 o
  -9  -4   2      130.45      163.76     10.11 o
  -8  -4   2        0.14        2.06      6.87 o
  -7  -4   2       34.84       30.49      5.76 o
  -6  -4   2     3020.27     3204.38     22.10 o
  -5  -4   2     3726.12     4066.62     55.55 o
  -4  -4   2      907.99      972.31     20.01 o
  -3  -4   2      542.83      432.94     11.07 o
  -2  -4   2    24536.23    27535.40    821.12 o
  -1  -4   2    16058.97    16974.51     45.43 o
   0  -4   2     6278.64     6378.22     68.21 o
   1  -4   2      639.10      834.39     25.95 o
   2  -4   2      287.66      243.18      5.48 o
   3  -4   2     6525.10     7175.05     41.73 o
   4  -4   2     7494.51     7487.65    122.00 o
   5  -4   2     1078.90     1159.75     24.80 o
   6  -4   2       48.30       77.12      6.84 o
   7  -4   2      992.00      917.72     17.42 o
   8  -4   2     2628.34     2545.42     32.20 o
   9  -4   2     2702.74     2680.03     29.25 o
  10  -4   2      347.45      328.02     12.37 o
  11  -4   2      188.65      188.40     17.52 o
  12  -4   2      267.08      258.04     11.30 o
 -11  -3   2       79.54       76.24     13.24 o
 -10  -3   2       83.87       89.25     12.21 o
  -9  -3   2      137.54      149.96      8.56 o
  -8  -3   2        1.23        3.86      5.77 o
  -7  -3   2      344.28      366.00      9.37 o
  -6  -3   2      252.77      269.36      6.29 o
  -5  -3   2     4053.80     4484.43     50.17 o
  -4  -3   2     2773.55     2846.14     24.09 o
  -3  -3   2     6435.84     7101.62    134.47 o
  -2  -3   2      935.25     1020.37     20.70 o
  -1  -3   2     4207.91     4658.71     55.86 o
   0  -3   2    21007.48    23109.27     65.21 o
   1  -3   2       14.90       13.21      5.43 o
   2  -3   2     4245.88     4386.68    228.51 o
   3  -3   2     6223.96     6776.55     51.43 o
   4  -3   2       44.15       88.49      5.72 o
   5  -3   2      479.05      592.00     10.17 o
   6  -3   2     2987.26     3343.46     39.84 o
   7  -3   2     6854.29     7321.22    307.81 o
   8  -3   2       73.19       67.75      7.77 o
   9  -3   2      150.54      140.56     15.49 o
  10  -3   2        9.30        9.47      9.48 o
  11  -3   2       63.05       73.52      8.93 o
  12  -3   2      256.23      242.19     12.54 o
 -11  -2   2       78.59       74.51     12.88 o
 -10  -2   2     4430.23     4556.32     31.23 o
  -9  -2   2        1.14       -0.69      7.11 o
  -8  -2   2     1182.64     1224.73     17.62 o
  -7  -2   2     3316.79     3644.47     18.51 o
  -6  -2   2     8477.65     9217.87     71.00 o
  -5  -2   2     6034.12     6111.78     25.10 o
  -4  -2   2     2835.12     2771.63     37.24 o
  -3  -2   2        0.91        3.25      4.04 o
  -2  -2   2      184.35      216.78      7.17 o
  -1  -2   2     4081.77     4971.37     54.36 o
   0  -2   2     2868.09     2575.47     48.25 o
   1  -2   2      234.34      109.92      7.57 o
   2  -2   2      489.74      318.89      7.66 o
   3  -2   2     2648.25     2866.00     29.48 o
   4  -2   2    10856.58    11409.15     78.57 o
   5  -2   2     3039.14     2700.77     18.85 o
   6  -2   2      435.76      386.30     13.16 o
   7  -2   2      115.35      115.67      7.28 o
   8  -2   2     1165.28     1264.60     16.05 o
   9  -2   2     2352.07     2397.77     22.99 o
  10  -2   2      243.99      248.80     11.69 o
  11  -2   2      136.60      134.96      9.47 o
  12  -2   2      342.22      329.78     11.93 o
 -12  -1   2       43.23       31.22     13.07 o
 -11  -1   2      756.94      781.01     20.13 o
 -10  -1   2      303.33      267.78     11.66 o
  -9  -1   2        4.79        4.02      6.94 o
  -8  -1   2     2054.23     2169.07     20.94 o
  -7  -1   2     3152.94     3493.81     24.41 o
  -6  -1   2      876.64      996.30     15.06 o
  -5  -1   2      612.63      637.36      9.73 o
  -4  -1   2      208.69      323.09      7.05 o
  -3  -1   2     2504.70     2981.90     14.61 o
  -2  -1   2      671.88      852.58     16.26 o
  -1  -1   2     6646.62     7184.56    136.01 o
   1  -1   2        4.59        7.92      3.75 o
   2  -1   2     2606.02     2806.42     13.01 o
   3  -1   2     8976.23    10325.68     68.74 o
   4  -1   2     6161.32     7009.34    127.98 o
   5  -1   2      721.69      807.75     33.90 o
   6  -1   2      122.62      153.07      5.55 o
   7  -1   2     1121.58     1254.96     14.65 o
   8  -1   2      304.13      295.25     14.71 o
   9  -1   2     5316.21     5505.57     39.24 o
  10  -1   2       33.04       31.00      8.24 o
  11  -1   2        3.34        4.58      8.27 o
  12  -1   2      383.71      427.80     16.84 o
 -12   0   2      302.72      298.25     15.22 o
 -11   0   2     1244.24     1392.84     24.73 o
 -10   0   2     5129.86     5587.87     45.49 o
  -9   0   2     3338.42     3645.28     29.35 o
  -8   0   2      764.11      885.92     14.22 o
  -7   0   2      698.43      766.03     12.34 o
  -6   0   2       20.23       12.71      4.84 o
  -5   0   2     4800.06     5006.60     41.09 o
  -4   0   2     4506.74     4960.88     28.03 o
  -3   0   2      570.89      711.96      9.52 o
  -2   0   2      220.50      194.26      7.12 o
  -1   0   2     4378.23     4157.71     90.69 o
   1   0   2     6583.13     6845.77     85.92 o
   2   0   2     2388.00     2410.16     25.57 o
   3   0   2      733.56      746.19     26.16 o
   4   0   2     2660.14     3063.87     30.98 o
   5   0   2      274.61      244.03      7.05 o
   6   0   2       30.03       30.38      4.69 o
   7   0   2       24.07       23.61      5.32 o
   8   0   2      344.99      349.79     10.45 o
   9   0   2     1647.41     1661.07     16.59 o
  10   0   2     3321.67     3307.69     36.88 o
  11   0   2      589.91      570.10     20.67 o
  12   0   2      132.66       94.79     13.51 o
 -12   1   2      462.71      466.67     23.37 o
 -11   1   2      600.72      593.10     21.19 o
 -10   1   2      543.92      511.02     15.52 o
  -9   1   2      145.79      153.95     10.13 o
  -8   1   2       62.35       58.76      8.11 o
  -7   1   2      253.41      278.49     12.03 o
  -6   1   2      391.46      466.37     13.76 o
  -5   1   2     3807.41     4300.40     63.82 o
  -4   1   2        1.62       15.75      5.33 o
  -3   1   2     9521.94    10510.18     55.02 o
  -2   1   2     3663.90     3572.23     26.09 o
  -1   1   2    56004.21    61517.51   3321.97 o
   0   1   2      807.02      921.82      8.49 o
   1   1   2      411.31      436.38      8.15 o
   2   1   2    15031.69    17100.79    156.68 o
   3   1   2     1019.71     1053.07     18.52 o
   4   1   2     5755.54     6011.06    139.51 o
   5   1   2     3445.24     3563.24     39.86 o
   6   1   2        7.24        5.65      4.79 o
   7   1   2      432.28      413.19      8.55 o
   8   1   2     1025.32     1111.75     12.95 o
   9   1   2     6777.78     7106.73    118.34 o
  10   1   2     1355.17     1538.18     21.59 o
  11   1   2       58.12       46.55     11.94 o
 -12   2   2       82.15       79.96      9.80 o
 -11   2   2       25.40       25.38     10.24 o
 -10   2   2      444.08      436.48     13.73 o
  -9   2   2     1389.46     1417.90     18.77 o
  -8   2   2      412.71      465.99     12.29 o
  -7   2   2        4.53        6.80      4.69 o
  -6   2   2      195.71      189.83      8.07 o
  -5   2   2     2263.63     2143.68     17.39 o
  -4   2   2    32319.25    37333.09    376.77 o
  -3   2   2      140.02       92.52      6.60 o
  -2   2   2    21312.46    24924.99    351.66 o
  -1   2   2     6825.99     7572.15     75.35 o
   0   2   2     3127.25     3138.76     52.64 o
   1   2   2    28177.12    31840.76    894.85 o
   2   2   2       22.81       16.92      5.67 o
   3   2   2     1294.28     1413.91     28.80 o
   4   2   2      604.68      643.74      9.44 o
   5   2   2     3076.78     3349.96     41.03 o
   6   2   2     6059.45     6671.81     36.43 o
   7   2   2      921.64     1047.11     17.92 o
   8   2   2      459.76      451.28     18.91 o
   9   2   2        3.98       12.40      8.86 o
  10   2   2      342.17      400.70     16.35 o
  11   2   2      650.18      699.46     18.82 o
 -12   3   2       40.45       35.78      9.35 o
 -11   3   2       55.21       55.51     10.75 o
 -10   3   2     1000.88     1033.10     17.93 o
  -9   3   2     1814.29     1837.15     29.57 o
  -8   3   2       20.37       22.18      5.78 o
  -7   3   2        0.91        1.78      4.29 o
  -6   3   2     1769.36     1751.70     33.52 o
  -5   3   2     5334.09     4920.72     26.18 o
  -4   3   2     1464.22     1109.07     12.46 o
  -3   3   2     3253.85     3331.79     69.06 o
  -2   3   2      852.56      952.68     20.37 o
  -1   3   2       26.37       54.63      4.49 o
   0   3   2     3656.12     3246.94     16.15 o
   1   3   2     5032.44     4948.93     61.79 o
   2   3   2     5652.74     6634.28     30.60 o
   3   3   2     1426.63     1449.40     29.50 o
   4   3   2     2229.90     2121.11     17.03 o
   5   3   2     9619.11     9916.80     31.90 o
   6   3   2     3659.97     3729.53     53.16 o
   7   3   2       26.63       24.87      5.55 o
   8   3   2       10.64        9.32      6.04 o
   9   3   2      643.20      612.59     17.14 o
  10   3   2     1970.31     1988.10     28.95 o
  11   3   2      141.70      125.34     14.05 o
 -12   4   2      529.26      510.10     22.19 o
 -11   4   2        7.97        0.00      9.80 o
 -10   4   2      154.16      145.61     10.98 o
  -9   4   2     1183.79     1221.52     24.37 o
  -8   4   2     2889.69     2761.15     46.19 o
  -7   4   2      564.98      601.44      9.61 o
  -6   4   2     1332.38     1374.29     18.11 o
  -5   4   2      937.81      878.73     12.57 o
  -4   4   2      911.54      774.02     11.23 o
  -3   4   2      809.40      632.78     15.97 o
  -2   4   2       15.90       12.18      4.24 o
  -1   4   2        2.70        3.04      4.23 o
   0   4   2       28.49       16.01      3.51 o
   1   4   2     1254.33     1244.81     12.33 o
   2   4   2    22921.00    25652.12    138.82 o
   3   4   2     2764.81     2806.73     18.61 o
   4   4   2      538.20      547.89     16.47 o
   5   4   2     1035.76     1156.80     15.06 o
   6   4   2     2166.77     2356.44     36.90 o
   7   4   2      429.80      430.13      8.62 o
   8   4   2        1.80        8.19      7.13 o
   9   4   2       86.29       63.51      9.50 o
  10   4   2       56.75       49.04     10.41 o
  11   4   2      217.53      178.42     15.21 o
 -12   5   2       32.13       41.31     16.73 o
 -11   5   2        6.10        2.33     14.78 o
 -10   5   2      949.58      873.91     32.47 o
  -9   5   2     2730.41     2604.38    106.24 o
  -8   5   2     3345.91     3175.68     38.43 o
  -7   5   2      547.59      552.08     12.74 o
  -6   5   2       91.34       59.38      4.60 o
  -5   5   2      134.33      128.44      7.07 o
  -4   5   2     6298.32     6683.25     77.52 o
  -3   5   2      146.93      151.39      5.72 o
  -2   5   2      706.21      857.84     16.55 o
  -1   5   2      741.83      602.37     25.25 o
   0   5   2     5215.28     4710.94     29.24 o
   1   5   2    15377.17    15349.41    210.69 o
   2   5   2     9704.83     9645.07     46.31 o
   3   5   2        2.00       11.73      4.75 o
   4   5   2     3135.95     3248.25     19.99 o
   5   5   2     5604.81     5731.11     75.16 o
   6   5   2      475.81      483.84     11.39 o
   7   5   2       92.19       91.71      8.11 o
   8   5   2      864.96      814.27     28.73 o
   9   5   2     1617.73     1622.56     22.08 o
  10   5   2     2042.83     2266.50     32.00 o
 -11   6   2      890.11      817.80     40.88 o
 -10   6   2      106.93       94.97     25.48 o
  -9   6   2      332.12      340.54     11.73 o
  -8   6   2     6559.97     6302.17     64.76 o
  -7   6   2     1930.94     1956.14     28.73 o
  -6   6   2      522.24      536.83     11.27 o
  -5   6   2      323.02      326.82      6.60 o
  -4   6   2      662.66      729.32      8.14 o
  -3   6   2     1456.99     1481.08     15.16 o
  -2   6   2     4126.07     4262.51     46.66 o
  -1   6   2     3602.02     3716.34     33.97 o
   0   6   2     1261.27     1172.96     28.44 o
   1   6   2       41.06       40.93      6.62 o
   2   6   2     2105.22     2023.28     30.37 o
   3   6   2       73.84       46.08      6.73 o
   4   6   2      464.29      472.21     12.55 o
   5   6   2     1724.19     1661.86     30.01 o
   6   6   2      548.59      574.32     12.98 o
   7   6   2      654.52      698.69     13.90 o
   8   6   2      533.46      570.33     25.25 o
   9   6   2      509.15      491.14     17.53 o
  10   6   2      653.95      568.10     20.21 o
 -11   7   2       84.55       90.99     17.22 o
 -10   7   2      202.67      207.85     17.87 o
  -9   7   2     1531.60     1508.65     22.71 o
  -8   7   2      779.33      717.81     20.44 o
  -7   7   2       93.57       83.87      6.60 o
  -6   7   2       46.25       33.41      5.29 o
  -5   7   2       49.62       42.02      5.22 o
  -4   7   2     3012.42     2826.79     24.27 o
  -3   7   2     5288.94     4939.11     56.56 o
  -2   7   2     1380.18     1263.59     17.46 o
  -1   7   2      341.25      378.86      9.81 o
   0   7   2     2183.95     2015.04     33.36 o
   1   7   2     2334.44     2061.13     23.14 o
   2   7   2       17.62        9.19      6.53 o
   3   7   2      211.57      173.31      8.85 o
   4   7   2       39.58       33.85      7.04 o
   5   7   2      221.97      193.98      8.27 o
   6   7   2     4094.82     3875.31     48.78 o
   7   7   2     2546.39     2395.84     35.79 o
   8   7   2      803.99      778.12     24.96 o
   9   7   2        0.85        0.00      8.86 o
 -11   8   2      199.93      144.98     18.27 o
 -10   8   2      241.01      248.97     12.08 o
  -9   8   2      162.37      172.45     11.18 o
  -8   8   2      280.92      232.66      9.11 o
  -7   8   2      264.76      246.63      9.61 o
  -6   8   2     1096.24     1105.16     24.26 o
  -5   8   2     1782.94     1881.05     29.66 o
  -4   8   2      461.44      511.13     10.61 o
  -3   8   2      796.30      706.84      8.76 o
  -2   8   2     1117.53     1061.06     15.37 o
  -1   8   2      338.91      384.42     13.86 o
   0   8   2       38.12       39.43      6.73 o
   1   8   2       36.21       44.18      6.87 o
   2   8   2      241.04      199.23      7.12 o
   3   8   2      800.36      775.45     23.18 o
   4   8   2       45.16       54.63     12.69 o
   5   8   2     5009.96     5022.81     47.93 o
   6   8   2      936.48     1035.98     23.67 o
   7   8   2        4.52       16.50      8.13 o
   8   8   2       70.92       68.73      9.16 o
   9   8   2        7.45        5.24      9.19 o
 -10   9   2      233.80      218.93     13.12 o
  -9   9   2       46.06       22.75     10.11 o
  -8   9   2     1312.44     1424.04     17.80 o
  -7   9   2     2115.60     2190.14     28.02 o
  -6   9   2      371.27      354.96     12.74 o
  -5   9   2       55.42       43.35      5.91 o
  -4   9   2     3728.59     3918.64     51.63 o
  -3   9   2     3459.47     3702.91     31.15 o
  -2   9   2     1077.80     1122.86     26.53 o
  -1   9   2       35.51       29.17      7.06 o
   0   9   2      122.25      119.16      8.02 o
   1   9   2      448.01      469.19     26.34 o
   2   9   2     5235.32     5097.88     30.01 o
   3   9   2      938.42      940.13     22.79 o
   4   9   2     1510.64     1277.97     26.85 o
   5   9   2       23.20       16.42     14.05 o
   6   9   2      929.65      950.91     26.38 o
   7   9   2     1628.76     1579.02     33.16 o
   8   9   2      122.28      107.83      9.98 o
 -10  10   2      158.12      114.79     11.87 o
  -9  10   2      554.67      549.85     24.77 o
  -8  10   2      129.86      160.38     18.29 o
  -7  10   2      383.12      364.27     11.74 o
  -6  10   2     1256.10     1267.62     16.79 o
  -5  10   2       71.02       55.11      7.25 o
  -4  10   2      411.37      420.93      9.61 o
  -3  10   2       39.37       43.14      8.53 o
  -2  10   2     1845.06     1898.32     30.10 o
  -1  10   2       39.91       28.78      7.62 o
   0  10   2      278.97      243.29      9.81 o
   1  10   2     3567.44     3529.71     26.66 o
   2  10   2      167.17      178.04      9.67 o
   3  10   2      260.08      220.26     16.91 o
   4  10   2      263.08      254.24     23.77 o
   5  10   2       33.26       36.51     15.10 o
   6  10   2       84.60      106.99     16.58 o
   7  10   2        0.10        0.00     15.70 o
  -9  11   2       92.34      104.74      9.54 o
  -8  11   2     1233.73     1297.89     35.77 o
  -7  11   2     1712.79     1823.00     31.02 o
  -6  11   2      191.41      224.98     14.53 o
  -5  11   2       11.59       11.72      7.64 o
  -4  11   2      903.96      882.45     13.26 o
  -3  11   2      390.64      387.98     12.82 o
  -2  11   2     2556.64     2629.36     28.31 o
  -1  11   2      218.45      224.28     11.24 o
   0  11   2      155.89      145.85      9.89 o
   1  11   2      107.28       96.92      9.44 o
   2  11   2     1344.04     1353.86     32.16 o
   3  11   2     1530.32     1549.42     53.84 o
   4  11   2       12.79        9.71     14.43 o
   5  11   2        7.28       13.08     15.48 o
   6  11   2      183.70      197.77     18.36 o
  -8  12   2       48.99       55.67      9.37 o
  -7  12   2       67.29       72.90      9.24 o
  -6  12   2      134.09      121.50     10.46 o
  -5  12   2       17.38       16.62      9.30 o
  -4  12   2        2.08        0.52      7.47 o
  -3  12   2      374.94      360.18     10.64 o
  -2  12   2      415.57      526.44     20.58 o
  -1  12   2      153.01      133.13     10.53 o
   0  12   2      357.78      343.63     12.63 o
   1  12   2      180.02      162.23     11.08 o
   2  12   2      575.64      575.79     14.88 o
   3  12   2        4.36        9.60     15.39 o
   4  12   2      230.31      147.78     17.60 o
   5  12   2       46.52       17.77     17.40 o
  -7  13   2       96.60       96.14     11.35 o
  -6  13   2      541.53      577.94     22.21 o
  -5  13   2      278.16      281.73     12.75 o
  -4  13   2       41.27       36.67     12.07 o
  -3  13   2       47.39       34.34      9.88 o
  -2  13   2     1058.34     1143.05     28.88 o
  -1  13   2      867.22      942.80     18.22 o
   0  13   2      376.27      435.42     17.77 o
   1  13   2        3.48        0.49      9.59 o
   2  13   2       42.76       24.99     14.91 o
   3  13   2      345.66      304.38     20.80 o
   4  13   2      528.04      547.96     50.82 o
  -5  14   2      120.63      109.88     13.85 o
  -4  14   2      302.80      283.44     17.99 o
  -3  14   2      501.56      539.38     33.12 o
  -2  14   2      121.03      128.21     11.47 o
  -1  14   2      313.50      329.70     15.38 o
   0  14   2       62.76       64.97     10.24 o
   1  14   2       19.96       28.14     10.81 o
   2  14   2      113.88      104.70     21.16 o
  -1 -15   3      172.51      157.94     14.02 o
   0 -15   3      129.65      121.60     10.15 o
   1 -15   3       85.85      101.78     11.02 o
   2 -15   3        2.52        0.00     10.03 o
   3 -15   3       26.68       16.82     12.34 o
   4 -15   3       74.43       57.40     13.27 o
   5 -15   3      576.41      588.81     18.47 o
  -3 -14   3      809.84      771.29     26.80 o
  -2 -14   3      128.51      153.21     17.59 o
  -1 -14   3        1.92        0.00      9.92 o
   0 -14   3        9.42        9.83      8.53 o
   1 -14   3       31.09        9.48      8.56 o
   2 -14   3      847.06      971.11     17.42 o
   3 -14   3      158.06      170.24     13.40 o
   4 -14   3       99.93       92.10     13.05 o
   5 -14   3       57.98       69.55     13.16 o
   6 -14   3      588.59      712.40     17.95 o
   7 -14   3      483.83      477.71     22.62 o
  -5 -13   3      498.52      487.14     43.93 o
  -4 -13   3      564.68      511.85     23.48 o
  -3 -13   3      631.86      568.03     22.83 o
  -2 -13   3       26.19       35.89      9.94 o
  -1 -13   3       34.73       33.72      9.60 o
   0 -13   3       76.57       67.25     10.54 o
   1 -13   3     2609.59     2628.43     27.75 o
   2 -13   3      120.38      142.19     10.64 o
   3 -13   3      132.87      128.93     11.08 o
   4 -13   3      119.39      114.40     10.14 o
   5 -13   3     1360.89     1376.43     24.14 o
   6 -13   3       81.79       76.06     10.26 o
   7 -13   3      297.95      283.03     11.17 o
   8 -13   3      151.37      136.16     10.33 o
  -6 -12   3       13.61       10.04     16.43 o
  -5 -12   3       10.30        9.57     15.43 o
  -4 -12   3        3.19        0.00     14.68 o
  -3 -12   3       74.29       77.34     15.74 o
  -2 -12   3      678.94      650.02     18.39 o
  -1 -12   3       54.09       66.00      9.65 o
   0 -12   3      315.63      261.62     14.07 o
   1 -12   3      199.87      248.50     11.87 o
   2 -12   3     1852.56     1928.18     21.52 o
   3 -12   3      549.07      602.23     14.29 o
   4 -12   3       16.50       25.42      7.24 o
   5 -12   3       29.50       18.75      7.84 o
   6 -12   3       53.69       51.69      8.37 o
   7 -12   3       46.58       28.63      8.17 o
   8 -12   3      457.05      420.59     12.87 o
   9 -12   3       60.08       52.00      9.27 o
  -7 -11   3      111.08      125.35     12.56 o
  -6 -11   3       57.46       43.17     11.00 o
  -5 -11   3        0.76        5.30      9.51 o
  -4 -11   3      399.60      348.61     38.68 o
  -3 -11   3     1756.06     1607.97     38.22 o
  -2 -11   3       16.97       15.74      8.85 o
  -1 -11   3       71.01       70.36      9.26 o
   0 -11   3     2029.40     1973.88     46.39 o
   1 -11   3     4423.22     4376.88     44.01 o
   2 -11   3      768.88      767.68     11.60 o
   3 -11   3      225.24      209.67      9.25 o
   4 -11   3       40.11       44.21      6.23 o
   5 -11   3       21.18       19.16      7.07 o
   6 -11   3       34.44       36.39      7.67 o
   7 -11   3      717.49      689.42     12.92 o
   8 -11   3      355.25      344.42     13.73 o
   9 -11   3       60.87       48.35     11.15 o
  10 -11   3       85.28       81.19     11.76 o
  -8 -10   3       59.87       75.97      9.69 o
  -7 -10   3        3.50       11.17     11.07 o
  -6 -10   3        3.99        0.82     10.12 o
  -5 -10   3       24.76       18.17      9.46 o
  -4 -10   3        2.88        4.19      8.93 o
  -3 -10   3     1546.77     1426.50     17.96 o
  -2 -10   3     3660.75     3376.72     25.48 o
  -1 -10   3     1398.51     1371.63     32.42 o
   0 -10   3      572.06      547.55     22.74 o
   1 -10   3      820.72      784.29     16.30 o
   2 -10   3       23.05       28.33      7.43 o
   3 -10   3       90.89       89.62      5.81 o
   4 -10   3      418.99      414.64      8.52 o
   5 -10   3     1192.33     1253.37     14.06 o
   6 -10   3      288.20      290.37     10.24 o
   7 -10   3       48.38       74.57      8.36 o
   8 -10   3     1010.96      989.65     18.29 o
   9 -10   3       55.50       60.54     10.66 o
  10 -10   3      284.85      249.64     31.99 o
  -9  -9   3       45.28       29.44      9.39 o
  -8  -9   3      286.48      260.88     11.48 o
  -7  -9   3     1323.24     1274.80     19.77 o
  -6  -9   3      126.28      121.67      8.30 o
  -5  -9   3      461.10      483.92     17.17 o
  -4  -9   3     1515.72     1490.00     28.78 o
  -3  -9   3     5181.93     4989.61     44.45 o
  -2  -9   3     2967.17     2942.00     21.82 o
  -1  -9   3       17.93       26.42      7.24 o
   0  -9   3       20.04       26.93      6.94 o
   1  -9   3      653.43      667.02     16.97 o
   2  -9   3     3518.36     3421.91     33.54 o
   3  -9   3     2401.57     2423.69     15.94 o
   4  -9   3      129.64      119.04      6.18 o
   5  -9   3       14.09       25.78      5.66 o
   6  -9   3     3065.99     2963.51     45.49 o
   7  -9   3     2964.34     2959.38     35.66 o
   8  -9   3      197.18      186.81      8.79 o
   9  -9   3       87.02       82.74     10.63 o
  10  -9   3        8.15        4.29     19.27 o
  11  -9   3      351.41      324.10     21.52 o
  -9  -8   3       32.16       43.00      9.56 o
  -8  -8   3        2.77        2.66      8.35 o
  -7  -8   3      647.56      656.84     13.83 o
  -6  -8   3     2368.21     2435.87     26.67 o
  -5  -8   3     1178.00     1212.55     14.54 o
  -4  -8   3      132.76      132.76      6.64 o
  -3  -8   3     1333.34     1367.86     32.65 o
  -2  -8   3     1338.02     1351.11     22.28 o
  -1  -8   3      321.40      380.67     11.06 o
   0  -8   3      206.29      203.13      7.53 o
   1  -8   3     2022.76     2042.21     31.67 o
   2  -8   3      730.27      733.21     16.69 o
   3  -8   3     3129.14     3084.01     66.69 o
   4  -8   3     2266.91     2329.53     18.50 o
   5  -8   3     1878.09     1914.10     33.56 o
   6  -8   3     5554.91     5954.36     38.06 o
   7  -8   3      471.48      558.50     18.40 o
   8  -8   3       94.22       73.19     16.12 o
   9  -8   3      416.97      397.10     13.12 o
  10  -8   3       67.24       69.95     15.75 o
  11  -8   3      330.63      356.88     37.91 o
 -10  -7   3       84.95       62.84     11.44 o
  -9  -7   3       19.94       29.00      8.80 o
  -8  -7   3     1164.43     1140.61     29.46 o
  -7  -7   3     5535.72     5742.94    143.23 o
  -6  -7   3     1643.76     1719.34     30.71 o
  -5  -7   3       32.30       26.36      6.32 o
  -4  -7   3       50.13       42.72      4.71 o
  -3  -7   3        7.82       13.53      5.18 o
  -2  -7   3     7249.36     6940.32     43.46 o
  -1  -7   3      233.28      153.26      7.51 o
   0  -7   3      453.92      437.95     11.93 o
   1  -7   3     1087.41     1097.96     29.11 o
   2  -7   3     6510.34     6235.55     26.98 o
   3  -7   3    13075.84    13639.74     83.00 o
   4  -7   3      408.64      337.34      5.97 o
   5  -7   3        2.36        0.00      4.37 o
   6  -7   3      994.70     1101.88     13.74 o
   7  -7   3     1275.78     1327.13     30.77 o
   8  -7   3     1411.20     1333.74     26.55 o
   9  -7   3      119.71      101.59      9.90 o
  10  -7   3      289.88      291.91     28.68 o
  11  -7   3       36.41       43.21     15.87 o
 -10  -6   3     2045.96     2177.81     27.85 o
  -9  -6   3      233.85      280.92     13.65 o
  -8  -6   3     1079.85     1166.51     28.13 o
  -7  -6   3      462.00      487.30     21.46 o
  -6  -6   3      336.96      351.40      8.53 o
  -5  -6   3      447.62      450.20      9.21 o
  -4  -6   3      143.23      148.08      5.36 o
  -3  -6   3      898.13      965.51     14.57 o
  -2  -6   3     2293.66     2399.04     18.81 o
  -1  -6   3      143.75      295.65      8.23 o
   0  -6   3    10239.55    10229.71    160.73 o
   1  -6   3     1720.65     1315.33     30.70 o
   2  -6   3     4113.26     3911.38     24.20 o
   3  -6   3     2887.65     3102.57     51.27 o
   4  -6   3      615.78      588.46      7.21 o
   5  -6   3      333.14      265.21     10.45 o
   6  -6   3      799.85      729.09      9.69 o
   7  -6   3     2782.63     2767.90     32.92 o
   8  -6   3      173.12      151.59      9.65 o
   9  -6   3      234.31      205.63     11.62 o
  10  -6   3      600.16      498.88     20.95 o
  11  -6   3      596.17      506.26     22.17 o
  12  -6   3     1185.10     1162.49     30.70 o
 -11  -5   3     1979.29     2097.42     38.05 o
 -10  -5   3      414.23      387.66     15.64 o
  -9  -5   3      133.81      119.93     10.14 o
  -8  -5   3       83.43      101.26     12.56 o
  -7  -5   3     3393.68     3452.49     21.65 o
  -6  -5   3      752.42      862.94     20.52 o
  -5  -5   3     1252.59     1287.57     15.78 o
  -4  -5   3        8.62       15.13      5.12 o
  -3  -5   3     1866.83     2023.05     15.54 o
  -2  -5   3     5238.54     4939.58     32.23 o
  -1  -5   3    23120.39    25966.39     80.98 o
   0  -5   3     2889.66     3153.86     39.36 o
   1  -5   3     1122.53      986.34     12.55 o
   2  -5   3       35.17       48.78      4.49 o
   3  -5   3     1836.24     1727.47     27.85 o
   4  -5   3     3745.21     3902.53     80.78 o
   5  -5   3      171.74      130.85      5.60 o
   6  -5   3      229.49      212.89      6.86 o
   7  -5   3      184.06      167.19      6.87 o
   8  -5   3     1315.33     1256.27     20.45 o
   9  -5   3     4821.73     4705.36     40.36 o
  10  -5   3      339.73      345.82     26.79 o
  11  -5   3        0.02       13.41      9.44 o
  12  -5   3      391.35      371.91     16.91 o
 -11  -4   3        5.73        4.97     13.11 o
 -10  -4   3     1524.48     1615.25     20.95 o
  -9  -4   3      183.30      149.87     10.06 o
  -8  -4   3      227.00      265.07      8.10 o
  -7  -4   3       32.29       41.88      5.71 o
  -6  -4   3      353.69      396.86     10.19 o
  -5  -4   3       17.12       16.91      4.01 o
  -4  -4   3     5805.79     6054.29     27.46 o
  -3  -4   3     4994.21     4918.64     50.85 o
  -2  -4   3     5538.41     5840.23    351.43 o
  -1  -4   3     8266.72     8980.08    151.78 o
   0  -4   3     6030.35     5798.01     67.00 o
   1  -4   3     1279.98     1151.86     16.94 o
   2  -4   3        3.63        6.57      3.54 o
   3  -4   3     3565.43     3379.36    173.37 o
   4  -4   3      435.61      375.73      8.54 o
   5  -4   3       94.21      105.31     10.61 o
   6  -4   3      926.61      934.74     10.52 o
   7  -4   3     9239.24    10003.35    109.40 o
   8  -4   3     1078.61     1090.75     19.96 o
   9  -4   3      655.37      709.89     14.44 o
  10  -4   3      732.41      681.48     15.08 o
  11  -4   3      591.49      599.70     21.62 o
  12  -4   3      632.30      659.72     22.06 o
 -11  -3   3     1520.68     1544.41     51.28 o
 -10  -3   3      908.28      905.70     16.40 o
  -9  -3   3     1444.99     1479.08     16.36 o
  -8  -3   3        3.97        1.52      7.32 o
  -7  -3   3     1074.68     1148.34     31.88 o
  -6  -3   3     5933.21     6379.28     30.87 o
  -5  -3   3    12230.37    13392.03     47.68 o
  -4  -3   3     2909.35     2882.91     45.60 o
  -3  -3   3      343.61      367.94     10.85 o
  -2  -3   3    10477.81    11863.17    685.99 o
  -1  -3   3    45253.80    52486.50   1326.16 o
   0  -3   3      420.19      518.02     21.29 o
   1  -3   3      506.87      603.84     11.82 o
   2  -3   3     1255.21     1257.19     14.27 o
   3  -3   3    14470.29    15187.34    792.05 o
   4  -3   3    18217.74    20278.60     56.56 o
   5  -3   3     6361.35     6233.78     58.50 o
   6  -3   3     4189.29     4289.90     57.46 o
   7  -3   3      503.34      582.66     16.07 o
   8  -3   3      281.53      348.62      8.04 o
   9  -3   3      284.01      303.91     11.25 o
  10  -3   3       72.64       52.76      9.70 o
  11  -3   3      212.51      197.36     12.48 o
  12  -3   3      217.40      186.93     10.77 o
 -11  -2   3      403.14      439.07     19.59 o
 -10  -2   3        5.46       11.79      9.49 o
  -9  -2   3       52.37       54.35     11.95 o
  -8  -2   3      108.35      113.42      8.52 o
  -7  -2   3     3846.46     3901.19     33.37 o
  -6  -2   3      575.18      556.73      8.89 o
  -5  -2   3     2189.38     2390.70     17.00 o
  -4  -2   3      846.16      690.04     12.73 o
  -3  -2   3       16.31        7.74      4.10 o
  -2  -2   3     2051.02     2499.31     29.42 o
  -1  -2   3      260.73      257.84     18.76 o
   0  -2   3     2183.93     2034.26     71.06 o
   1  -2   3     2074.39     1767.52     12.43 o
   2  -2   3     2814.08     2609.46     17.24 o
   3  -2   3    17701.05    19267.98    245.57 o
   4  -2   3     1029.15      893.63     27.74 o
   5  -2   3      429.54      505.17     17.95 o
   6  -2   3      108.97       81.34      6.85 o
   7  -2   3      842.83      759.13      9.31 o
   8  -2   3      299.76      281.58     11.82 o
   9  -2   3      352.48      330.77     11.41 o
  10  -2   3      157.71      138.53     11.30 o
  11  -2   3       54.46       58.25      8.70 o
  12  -2   3      500.50      464.04     14.72 o
 -12  -1   3      143.43      160.54     15.00 o
 -11  -1   3       30.26       48.81     10.07 o
 -10  -1   3     3811.08     4009.89     34.12 o
  -9  -1   3     1092.26     1212.55     29.81 o
  -8  -1   3      348.05      428.86     11.49 o
  -7  -1   3        1.76        5.11      6.69 o
  -6  -1   3     5387.28     5804.62     56.91 o
  -5  -1   3     1468.38     1495.20     32.46 o
  -4  -1   3      129.10      199.27      6.05 o
  -3  -1   3      209.55      158.44      6.60 o
  -2  -1   3      289.04      305.48      6.74 o
  -1  -1   3    11714.23    13687.04    224.47 o
   0  -1   3     1683.73     1853.04     20.22 o
   1  -1   3    52429.25    61937.62   1588.93 o
   2  -1   3    11402.17    12975.80    151.85 o
   3  -1   3     1156.88     1129.32     15.26 o
   4  -1   3     3997.44     4268.15     18.85 o
   5  -1   3     5535.39     6292.73     79.07 o
   6  -1   3      318.29      318.72      7.01 o
   7  -1   3        1.18        4.30      6.25 o
   8  -1   3      232.84      248.72      9.64 o
   9  -1   3     2369.69     2365.77     60.49 o
  10  -1   3      938.53      952.42     17.14 o
  11  -1   3       82.73       97.35     10.52 o
  12  -1   3      987.09      995.65     21.48 o
 -12   0   3      110.13       94.29     11.35 o
 -11   0   3      932.68      958.19     19.78 o
 -10   0   3      478.44      459.08     13.91 o
  -9   0   3      966.23     1123.20     31.26 o
  -8   0   3       81.08      107.60      8.57 o
  -7   0   3      403.77      493.31     10.64 o
  -6   0   3     3366.31     3603.97     24.71 o
  -5   0   3      303.70      241.93      7.90 o
  -4   0   3     1332.19     1420.00     10.13 o
  -3   0   3      187.67      193.93      4.48 o
  -2   0   3     1956.01     2061.04     82.51 o
  -1   0   3     9593.78    11250.16    492.99 o
   0   0   3     1063.51     1079.34     23.08 o
   1   0   3     4744.44     5042.20     61.70 o
   2   0   3     6283.54     6685.41     23.41 o
   3   0   3      384.71      309.28      6.54 o
   4   0   3    12877.15    14229.24     42.45 o
   5   0   3      424.84      310.79      7.67 o
   6   0   3       84.81      112.53      5.42 o
   7   0   3      126.17      159.51      7.88 o
   8   0   3     1635.32     1701.31     26.03 o
   9   0   3     7565.98     7735.33     55.51 o
  10   0   3      920.38      903.82     17.38 o
  11   0   3       35.72       25.73      9.95 o
  12   0   3        2.53        0.66     10.44 o
 -12   1   3       94.40       96.36     11.37 o
 -11   1   3       16.87       15.13     10.09 o
 -10   1   3     2498.44     2548.51     38.92 o
  -9   1   3     4518.35     4458.62     30.78 o
  -8   1   3      414.88      364.72     12.42 o
  -7   1   3      283.64      291.56      6.92 o
  -6   1   3      623.62      708.54     10.83 o
  -5   1   3     2867.44     2893.79     31.25 o
  -4   1   3     9564.48     9938.50     44.74 o
  -3   1   3     3779.04     3695.75     57.97 o
  -2   1   3      207.06      315.62      8.19 o
  -1   1   3      965.72      767.10     27.23 o
   0   1   3    10748.70    12019.19    380.04 o
   1   1   3     1214.88     1144.01     35.21 o
   2   1   3     1311.78     1562.49     41.91 o
   3   1   3     2777.90     2701.30     25.73 o
   4   1   3      479.84      624.02     11.25 o
   5   1   3     3129.82     3096.28     56.26 o
   6   1   3     3845.30     4136.30     30.75 o
   7   1   3     2290.08     2368.39     19.45 o
   8   1   3     1769.14     1820.48     25.29 o
   9   1   3      187.04      176.61     15.94 o
  10   1   3     1089.29     1149.88     17.68 o
  11   1   3      466.04      495.50     15.41 o
 -12   2   3      514.33      558.75     16.47 o
 -11   2   3      167.31      174.20     12.00 o
 -10   2   3     1543.19     1678.42     27.96 o
  -9   2   3      653.97      660.15     22.01 o
  -8   2   3        8.00       12.40      5.48 o
  -7   2   3        0.71        0.60      4.86 o
  -6   2   3      935.54     1052.87     14.33 o
  -5   2   3     6353.31     6471.20     67.14 o
  -4   2   3     1976.24     1951.96     24.66 o
  -3   2   3     5867.79     6009.85    159.14 o
  -2   2   3      523.23      639.05     16.11 o
  -1   2   3    13311.95    14391.23    187.11 o
   0   2   3     7427.47     7872.17    110.67 o
   1   2   3     1262.99     1291.62     59.18 o
   2   2   3       13.32       26.47      6.13 o
   3   2   3      364.54      333.26      6.01 o
   4   2   3     3730.93     3410.94     47.67 o
   5   2   3    10997.30    11566.98     93.68 o
   6   2   3     2643.84     2585.11     30.41 o
   7   2   3        8.03        7.04      5.77 o
   8   2   3        7.40       15.42      7.61 o
   9   2   3      972.56     1021.54     33.86 o
  10   2   3     1599.80     1472.19     32.23 o
  11   2   3        1.77        0.00     12.27 o
 -12   3   3      518.78      523.02     16.40 o
 -11   3   3       84.29       68.38     11.19 o
 -10   3   3      196.88      189.35     11.27 o
  -9   3   3      423.91      425.07     26.32 o
  -8   3   3     1301.36     1347.40     28.59 o
  -7   3   3       14.05       13.55      4.42 o
  -6   3   3      368.18      365.48      7.59 o
  -5   3   3      103.44       90.37      6.99 o
  -4   3   3    12148.67    12468.00     83.14 o
  -3   3   3      407.60      294.88     11.52 o
  -2   3   3      218.87      181.67      6.27 o
  -1   3   3      363.13      347.86      7.36 o
   0   3   3     1312.98     1269.64     23.58 o
   1   3   3     3363.80     3320.22     23.50 o
   2   3   3     3914.22     4086.81    142.44 o
   3   3   3       40.29       24.32      3.22 o
   4   3   3     1725.33     1743.78     23.01 o
   5   3   3      687.59      802.10     15.36 o
   6   3   3     1466.70     1475.32     23.88 o
   7   3   3     1776.41     1766.76     27.25 o
   8   3   3       12.33       22.22      6.09 o
   9   3   3      256.66      256.00      9.76 o
  10   3   3        4.42        0.00      9.71 o
  11   3   3      626.85      615.70     18.84 o
 -12   4   3       56.84       47.02     15.90 o
 -11   4   3        7.15        8.67     10.08 o
 -10   4   3        4.72        2.31      9.01 o
  -9   4   3     1653.30     1661.18     38.47 o
  -8   4   3       94.01       91.32      6.60 o
  -7   4   3       63.36       49.97      4.88 o
  -6   4   3      479.38      512.81     16.39 o
  -5   4   3     6980.93     6922.82     59.06 o
  -4   4   3     3922.23     3915.33     36.76 o
  -3   4   3     6589.29     7775.90    215.23 o
  -2   4   3       52.09       48.73      5.11 o
  -1   4   3      618.74      616.68     10.30 o
   0   4   3      391.17      343.01     10.27 o
   1   4   3    12512.77    13321.54    127.75 o
   2   4   3     1268.48     1242.76     29.38 o
   3   4   3      554.28      623.90     15.82 o
   4   4   3       11.19        9.43      4.88 o
   5   4   3     5568.28     6018.97     54.08 o
   6   4   3     2594.32     2713.07     28.33 o
   7   4   3       17.84       16.78      5.83 o
   8   4   3       27.33       27.28      7.33 o
   9   4   3      326.32      346.17     12.24 o
  10   4   3     1638.29     1692.33     28.32 o
  11   4   3     1004.68      986.89     25.66 o
 -12   5   3      529.41      457.82     22.49 o
 -11   5   3       90.76       65.89     16.28 o
 -10   5   3       84.15       95.17     15.90 o
  -9   5   3      162.43      165.47     14.48 o
  -8   5   3     3356.59     3210.45     54.99 o
  -7   5   3     1080.45      993.82     21.68 o
  -6   5   3     1130.91     1061.26     16.92 o
  -5   5   3      506.68      455.04     10.89 o
  -4   5   3      862.31     1011.23     17.47 o
  -3   5   3        2.30        8.36      4.37 o
  -2   5   3     1335.27     1267.96     30.84 o
  -1   5   3      186.40      142.50      6.81 o
   0   5   3      398.09      346.73      9.59 o
   1   5   3        3.54        8.77      5.94 o
   2   5   3     5823.63     5837.55     69.53 o
   3   5   3     6985.50     6815.20    123.11 o
   4   5   3      668.34      632.88      8.04 o
   5   5   3      696.15      738.01     12.53 o
   6   5   3     1059.84     1140.03     15.09 o
   7   5   3      299.97      326.53      9.42 o
   8   5   3      976.12      989.79     19.69 o
   9   5   3     1711.48     1808.30     29.44 o
  10   5   3     1098.88     1034.59     23.99 o
 -11   6   3        9.73       18.34     15.65 o
 -10   6   3      615.32      640.76     23.07 o
  -9   6   3     3176.35     3121.36     41.35 o
  -8   6   3     2194.89     2311.21     36.24 o
  -7   6   3       38.61       33.60      5.92 o
  -6   6   3      570.46      565.04      9.91 o
  -5   6   3       56.13       57.20      4.90 o
  -4   6   3      968.21      928.49     17.16 o
  -3   6   3     2925.81     2817.97     55.26 o
  -2   6   3     4128.26     4169.82     44.93 o
  -1   6   3      317.46      322.63      7.51 o
   0   6   3     3032.65     2946.72     33.81 o
   1   6   3    14695.30    15822.12     58.86 o
   2   6   3     3197.51     3105.34     23.31 o
   3   6   3        1.99        1.82      6.79 o
   4   6   3      143.22      169.23      5.90 o
   5   6   3     6094.54     6183.08     50.28 o
   6   6   3       50.07       80.19      9.27 o
   7   6   3     1027.34     1020.52     27.20 o
   8   6   3      731.13      650.05     15.82 o
   9   6   3      286.43      263.83     14.28 o
  10   6   3      170.12      162.84     12.75 o
 -11   7   3      617.94      571.39     24.29 o
 -10   7   3      370.86      332.52     13.12 o
  -9   7   3      319.71      241.71     12.65 o
  -8   7   3     1111.29     1137.72     20.26 o
  -7   7   3       10.24       10.09      6.12 o
  -6   7   3       95.81       92.91      5.86 o
  -5   7   3      115.77      113.38      6.37 o
  -4   7   3      406.86      371.82     10.44 o
  -3   7   3     1700.92     1583.06     20.81 o
  -2   7   3     2537.31     2541.51     29.06 o
  -1   7   3     2942.58     2869.50     35.29 o
   0   7   3     2308.04     2233.26     20.26 o
   1   7   3        1.05        7.59      4.93 o
   2   7   3     1403.04     1328.80     21.48 o
   3   7   3       95.39       88.21      8.15 o
   4   7   3     1435.47     1412.62     30.35 o
   5   7   3     1076.84     1047.02     18.04 o
   6   7   3      154.37      195.11     12.62 o
   7   7   3       58.88       57.98      8.37 o
   8   7   3      300.48      282.34     19.14 o
   9   7   3      356.46      325.37     11.93 o
 -11   8   3       95.61       71.28     17.56 o
 -10   8   3       50.20       44.84     13.90 o
  -9   8   3       62.38       64.08     10.52 o
  -8   8   3      524.33      562.42     31.37 o
  -7   8   3      788.41      822.40     21.44 o
  -6   8   3      148.67      153.79     11.47 o
  -5   8   3       44.83       42.98      5.71 o
  -4   8   3     3327.74     3454.14     23.21 o
  -3   8   3     6366.17     6678.94     58.70 o
  -2   8   3     1364.36     1384.98     23.42 o
  -1   8   3      119.78      144.11      7.76 o
   0   8   3      311.51      274.07      8.70 o
   1   8   3     1766.92     1732.99     19.44 o
   2   8   3      403.40      414.96     10.62 o
   3   8   3      394.92      458.60     25.04 o
   4   8   3      976.61      915.66     22.37 o
   5   8   3        0.33        4.60     13.22 o
   6   8   3     4055.86     3992.36    195.59 o
   7   8   3     2766.51     2989.87     29.22 o
   8   8   3      314.51      367.70     15.31 o
 -10   9   3       12.88       18.10     10.61 o
  -9   9   3       57.43       25.95     10.41 o
  -8   9   3      133.04       89.63      8.63 o
  -7   9   3      361.20      416.33     12.18 o
  -6   9   3      902.75      907.70     21.23 o
  -5   9   3     1125.91     1055.53     18.60 o
  -4   9   3     1810.97     1743.26     15.32 o
  -3   9   3        6.79       17.14      6.94 o
  -2   9   3      387.54      438.02     10.69 o
  -1   9   3      131.35      118.28      8.82 o
   0   9   3       46.95       49.70      7.38 o
   1   9   3      925.82      900.31     14.07 o
   2   9   3      648.63      593.16     16.61 o
   3   9   3      468.91      462.05     18.52 o
   4   9   3       29.45       23.60     13.03 o
   5   9   3     1484.81     1388.68     29.33 o
   6   9   3     3365.43     3140.04     43.13 o
   7   9   3        3.34        9.70     15.51 o
   8   9   3      176.95      134.75     17.57 o
 -10  10   3      386.64      436.81     18.38 o
  -9  10   3       19.99       26.39     10.81 o
  -8  10   3     1056.92     1051.16     15.48 o
  -7  10   3     3527.68     3580.19     71.20 o
  -6  10   3      782.13      815.20     14.68 o
  -5  10   3      221.70      265.30      8.27 o
  -4  10   3        0.83        3.24      7.59 o
  -3  10   3      951.07      869.36     19.23 o
  -2  10   3     1247.99     1165.72     28.95 o
  -1  10   3       11.56       15.25      7.65 o
   0  10   3      220.96      207.55      9.69 o
   1  10   3      954.48      885.31     15.17 o
   2  10   3     4998.02     4854.92     44.06 o
   3  10   3     5479.15     5371.40     91.21 o
   4  10   3      441.31      427.37     19.89 o
   5  10   3      313.90      307.13     21.96 o
   6  10   3      127.80       92.07     16.05 o
   7  10   3     1126.93     1023.49     29.39 o
  -9  11   3      455.78      400.88     24.33 o
  -8  11   3      739.67      867.04     20.16 o
  -7  11   3        8.04       22.83      8.78 o
  -6  11   3      327.36      316.90     20.51 o
  -5  11   3       21.07        3.50      8.57 o
  -4  11   3      145.09      191.57      9.05 o
  -3  11   3      510.28      566.94     13.12 o
  -2  11   3      554.62      509.34     15.76 o
  -1  11   3       51.85       38.56      8.89 o
   0  11   3      596.38      584.78     13.92 o
   1  11   3      160.05      181.06     11.58 o
   2  11   3      726.27      751.82     15.30 o
   3  11   3      472.91      421.48     20.53 o
   4  11   3      427.07      454.12     21.33 o
   5  11   3        1.24        0.00     15.60 o
   6  11   3       27.95       32.26     16.08 o
  -8  12   3       25.00       22.13      9.02 o
  -7  12   3      597.41      584.06     15.24 o
  -6  12   3      113.96      122.49     11.89 o
  -5  12   3       12.29        9.93      9.33 o
  -4  12   3       35.75       35.97      8.45 o
  -3  12   3       14.55        8.94      9.57 o
  -2  12   3     2566.18     2622.64     30.38 o
  -1  12   3     1578.35     1683.41     34.04 o
   0  12   3      586.80      622.58     17.44 o
   1  12   3      129.87      109.56     10.32 o
   2  12   3        4.15       15.64     14.60 o
   3  12   3      627.91      577.89     23.53 o
   4  12   3      106.78       74.55     16.64 o
   5  12   3        6.59        2.78     15.83 o
  -7  13   3       34.39       57.44     11.08 o
  -6  13   3       93.06       96.59     11.52 o
  -5  13   3        2.34        1.25      9.79 o
  -4  13   3       91.73       88.46     12.58 o
  -3  13   3      756.36      764.13     20.44 o
  -2  13   3      895.91     1043.89     17.75 o
  -1  13   3      175.32      196.21     14.19 o
   0  13   3      147.75      149.74     11.50 o
   1  13   3        5.50        9.42      9.99 o
   2  13   3       23.93       25.79     15.40 o
   3  13   3        6.41       20.43     16.51 o
  -5  14   3      620.82      680.76     19.61 o
  -4  14   3      449.25      506.34     17.25 o
  -3  14   3      229.15      243.15     12.38 o
  -2  14   3      158.10      137.20     11.64 o
  -1  14   3      247.76      254.77     17.27 o
   0  14   3      232.88      229.85     17.02 o
   1  14   3        4.85        2.16     10.28 o
  -2 -15   4      296.77      302.31     34.76 o
  -1 -15   4        0.09        6.68     10.68 o
   0 -15   4       97.27       99.21      9.94 o
   1 -15   4      247.89      256.66     12.56 o
   2 -15   4        4.30        2.89     10.13 o
   3 -15   4        0.25        3.47     11.97 o
   4 -15   4      103.66      132.13     14.02 o
   5 -15   4        4.60       41.63     13.06 o
  -4 -14   4      662.93      687.71     36.84 o
  -3 -14   4      152.29      164.24     18.45 o
  -2 -14   4       84.19       97.08     16.42 o
  -1 -14   4        4.46       11.45      9.95 o
   0 -14   4      145.29      159.15     11.65 o
   1 -14   4      280.30      283.90     12.25 o
   2 -14   4       26.40        7.00      9.59 o
   3 -14   4       92.04      115.07     10.55 o
   4 -14   4      442.93      553.71     17.19 o
   5 -14   4     1019.71     1081.80     18.51 o
   6 -14   4     1718.86     1881.48     38.10 o
   7 -14   4       21.28       28.84     10.87 o
  -5 -13   4       11.39       27.21     17.02 o
  -4 -13   4        3.98        8.40     15.47 o
  -3 -13   4      276.85      291.91     19.39 o
  -2 -13   4       15.25       12.25      9.56 o
  -1 -13   4        9.23       10.91      9.42 o
   0 -13   4       82.33       53.81     10.13 o
   1 -13   4       83.61      112.05     10.98 o
   2 -13   4     1330.39     1366.66     24.09 o
   3 -13   4      872.96      870.32     17.09 o
   4 -13   4      204.06      193.11     14.91 o
   5 -13   4       68.97       80.35     10.33 o
   6 -13   4       39.70       36.31     10.04 o
   7 -13   4        7.02       14.49      8.82 o
   8 -13   4      153.21      163.41     10.44 o
  -6 -12   4       81.24       77.62     11.69 o
  -5 -12   4       55.78       22.51     15.65 o
  -4 -12   4      694.37      589.94     22.88 o
  -3 -12   4      696.93      762.82     23.98 o
  -2 -12   4        2.96        8.29      9.12 o
  -1 -12   4        9.13        3.35      9.04 o
   0 -12   4      759.55      737.83     15.29 o
   1 -12   4     5928.36     5937.41     65.68 o
   2 -12   4     2161.74     2115.84     26.97 o
   3 -12   4        0.11        5.37      8.11 o
   4 -12   4      155.40      175.98     11.71 o
   5 -12   4      513.56      510.80     12.83 o
   6 -12   4      340.93      356.81     17.99 o
   7 -12   4       38.18       40.56      8.47 o
   8 -12   4       99.31       77.52      8.70 o
   9 -12   4      276.10      277.23     14.36 o
  -7 -11   4     1025.34     1011.60     40.22 o
  -6 -11   4        7.19       17.97     10.59 o
  -5 -11   4      239.28      253.30     25.41 o
  -4 -11   4      207.55      187.66     15.22 o
  -3 -11   4      114.94      131.03     10.35 o
  -2 -11   4     3309.59     3250.05     33.09 o
  -1 -11   4       63.55       48.40      8.63 o
   0 -11   4      258.38      265.56     15.65 o
   1 -11   4      182.21      172.02     11.90 o
   2 -11   4      356.09      309.06     15.25 o
   3 -11   4       23.61       20.67      7.31 o
   4 -11   4       99.79       81.76      6.40 o
   5 -11   4       53.31       38.06      7.21 o
   6 -11   4       30.71       21.34      7.60 o
   7 -11   4       76.44       61.82      8.30 o
   8 -11   4       25.05       20.25      8.05 o
   9 -11   4      296.65      257.69     13.64 o
  10 -11   4      459.47      474.98     26.31 o
  -8 -10   4      770.89      680.88     25.41 o
  -7 -10   4      209.92      163.56     15.78 o
  -6 -10   4        6.85        1.24      9.91 o
  -5 -10   4       62.88       60.35     10.06 o
  -4 -10   4     1127.92     1210.41     45.69 o
  -3 -10   4     4544.38     4475.43     47.24 o
  -2 -10   4     1904.85     1950.26     43.36 o
  -1 -10   4      128.11      127.55      6.81 o
   0 -10   4       13.40       11.22      5.60 o
   1 -10   4      240.38      254.41      9.66 o
   2 -10   4      503.07      520.07     15.00 o
   3 -10   4      237.11      226.94     12.75 o
   4 -10   4      190.72      190.03      8.14 o
   5 -10   4       83.54       72.66      6.39 o
   6 -10   4     1959.33     2068.20     27.51 o
   7 -10   4     3151.77     3278.69     77.14 o
   8 -10   4      878.98      902.31     15.50 o
   9 -10   4       11.36        8.33     10.53 o
  10 -10   4        0.67        4.83     10.68 o
  -9  -9   4      281.99      263.82     11.72 o
  -8  -9   4      208.19      192.84     10.48 o
  -7  -9   4      178.24      164.27     10.82 o
  -6  -9   4      567.22      559.48     11.45 o
  -5  -9   4      671.13      577.22     20.20 o
  -4  -9   4      116.20       96.58     12.47 o
  -3  -9   4     1720.86     1654.03     37.98 o
  -2  -9   4     1865.32     1809.50     25.94 o
  -1  -9   4       93.47       82.88      5.79 o
   0  -9   4      186.70      197.25      6.53 o
   1  -9   4      287.64      282.38      8.89 o
   2  -9   4       97.51       98.35      6.11 o
   3  -9   4      958.47      951.04     12.33 o
   4  -9   4      511.51      507.57     11.19 o
   5  -9   4     1364.13     1284.94     22.88 o
   6  -9   4      978.70      977.15     35.74 o
   7  -9   4      875.14      893.33     20.38 o
   8  -9   4      677.65      648.04     25.34 o
   9  -9   4       19.72       11.83      9.48 o
  10  -9   4       29.20       24.75     10.35 o
  11  -9   4      248.43      207.76     21.12 o
  -9  -8   4      128.32      123.34     10.08 o
  -8  -8   4     1108.47     1261.66     16.74 o
  -7  -8   4     3420.84     3649.09    118.82 o
  -6  -8   4     1474.99     1514.48     66.32 o
  -5  -8   4      316.26      286.34      8.45 o
  -4  -8   4     1530.24     1523.26     44.26 o
  -3  -8   4     1263.62     1190.87     24.85 o
  -2  -8   4     4326.20     4269.62     47.33 o
  -1  -8   4     1221.72     1253.28     18.26 o
   0  -8   4       36.27       21.08      5.85 o
   1  -8   4        6.50        3.91      4.39 o
   2  -8   4     6695.11     6840.80     88.27 o
   3  -8   4     5360.45     5307.55    139.77 o
   4  -8   4     1094.60     1139.74     19.89 o
   5  -8   4      153.78      152.53      6.48 o
   6  -8   4        0.91        7.77      5.45 o
   7  -8   4     2469.82     2543.86     28.29 o
   8  -8   4      299.71      313.19     14.12 o
   9  -8   4        1.98        0.00      8.85 o
  10  -8   4       26.88       19.39     14.45 o
  11  -8   4       45.28       29.68     16.92 o
 -10  -7   4      257.40      229.68     13.04 o
  -9  -7   4       18.22       19.37     10.03 o
  -8  -7   4      182.63      164.74     10.04 o
  -7  -7   4        0.18        6.64      7.71 o
  -6  -7   4     1193.44     1255.79     25.54 o
  -5  -7   4     1220.78     1296.33     25.51 o
  -4  -7   4      578.95      615.99     10.00 o
  -3  -7   4     1953.99     2092.98     60.34 o
  -2  -7   4       63.54       82.51      5.74 o
  -1  -7   4      202.64      200.06     11.03 o
   0  -7   4       37.61       44.60      4.60 o
   1  -7   4     3893.17     3884.64    157.61 o
   2  -7   4     6147.04     6164.60    103.37 o
   3  -7   4      963.67     1031.43     18.47 o
   4  -7   4     3000.19     3076.30     52.35 o
   5  -7   4      248.69      240.31      6.31 o
   6  -7   4      235.27      234.23      6.31 o
   7  -7   4      769.31      755.57     26.53 o
   8  -7   4       17.14        7.74      8.50 o
   9  -7   4      145.24      148.54     10.09 o
  10  -7   4      607.87      597.90     22.35 o
  11  -7   4      704.82      675.31     28.96 o
 -10  -6   4       16.26       18.22     10.60 o
  -9  -6   4        4.74        7.61      9.52 o
  -8  -6   4      913.39      964.83     23.43 o
  -7  -6   4     4793.74     5024.46     54.21 o
  -6  -6   4     1959.39     2079.75     29.87 o
  -5  -6   4      759.27      719.64     13.39 o
  -4  -6   4       45.56       44.75      4.60 o
  -3  -6   4      450.44      388.58     19.66 o
  -2  -6   4     2274.32     2108.99     35.34 o
  -1  -6   4     9627.75     9618.40     46.53 o
   0  -6   4       25.46       15.83      3.77 o
   1  -6   4       37.86       42.57      5.46 o
   2  -6   4       67.58       15.22      4.74 o
   3  -6   4     6719.68     6430.31     88.83 o
   4  -6   4     3652.75     3886.68     24.90 o
   5  -6   4      134.64      113.52      6.91 o
   6  -6   4      140.24      110.47      7.87 o
   7  -6   4     1637.76     1539.79     21.27 o
   8  -6   4     1432.04     1365.32     34.98 o
   9  -6   4      980.76      947.90     17.63 o
  10  -6   4      356.86      361.17     18.96 o
  11  -6   4       37.15       46.81     15.17 o
  12  -6   4      340.57      301.12     45.28 o
 -11  -5   4        6.21       26.26     14.73 o
 -10  -5   4     2406.35     2436.84     28.87 o
  -9  -5   4      448.84      383.95     12.56 o
  -8  -5   4      906.69      874.89     21.34 o
  -7  -5   4      328.03      354.98      9.46 o
  -6  -5   4       15.66       11.47      5.39 o
  -5  -5   4      806.81      813.28      9.20 o
  -4  -5   4      607.14      602.57     12.23 o
  -3  -5   4     5320.93     5376.53    198.79 o
  -2  -5   4     3968.40     3903.55     49.81 o
  -1  -5   4     6707.50     7306.01     34.31 o
   0  -5   4     2742.84     2846.79     33.44 o
   1  -5   4     1102.45     1300.92     21.53 o
   2  -5   4      831.94      832.23      8.82 o
   3  -5   4     5409.77     5937.30     22.05 o
   4  -5   4       10.46        0.92      6.66 o
   5  -5   4        0.52        1.77      4.75 o
   6  -5   4       11.03        0.61      5.28 o
   7  -5   4     4268.39     4377.84     81.39 o
   8  -5   4     3586.71     3495.99     52.01 o
   9  -5   4       54.77       61.75      7.90 o
  10  -5   4       89.28       82.44      9.88 o
  11  -5   4      295.56      291.43     13.03 o
  12  -5   4      584.02      489.89     36.30 o
 -11  -4   4     2228.34     2350.58     31.29 o
 -10  -4   4      954.02     1068.32     17.91 o
  -9  -4   4      596.53      657.47     27.25 o
  -8  -4   4      375.66      387.28     13.48 o
  -7  -4   4      899.48      972.30     17.90 o
  -6  -4   4     1218.35     1291.80     20.51 o
  -5  -4   4     2078.96     2162.75     20.82 o
  -4  -4   4      960.72     1004.22     15.96 o
  -3  -4   4      317.97      254.39     12.24 o
  -2  -4   4     3211.78     2834.13     88.04 o
  -1  -4   4    41296.54    45503.58    490.02 o
   0  -4   4     3127.89     2540.93     37.33 o
   1  -4   4      284.75      354.87      8.93 o
   2  -4   4      654.62      749.64     11.33 o
   3  -4   4      376.20      330.06     13.22 o
   4  -4   4     3293.12     3204.59     41.27 o
   5  -4   4     2794.17     2713.22     28.98 o
   6  -4   4     3991.36     4266.18     56.43 o
   7  -4   4       54.49       69.11      5.13 o
   8  -4   4      451.93      438.45     15.34 o
   9  -4   4     3326.97     3217.26     63.25 o
  10  -4   4      417.56      420.00     15.28 o
  11  -4   4       61.45       60.42     12.05 o
  12  -4   4      130.84      120.50     12.17 o
 -11  -3   4      298.17      328.62     18.08 o
 -10  -3   4       14.43       14.09      8.24 o
  -9  -3   4       21.10       26.48      8.58 o
  -8  -3   4      138.02      144.38      8.86 o
  -7  -3   4     4452.64     4752.41     31.13 o
  -6  -3   4     2342.43     2526.10     19.59 o
  -5  -3   4      135.95      115.24      5.36 o
  -4  -3   4     3211.85     3384.47     53.56 o
  -3  -3   4    12716.22    13893.30    207.78 o
  -2  -3   4     5017.98     5201.63    240.06 o
  -1  -3   4    23758.45    26978.12   1082.91 o
   0  -3   4     1035.57     1150.76     27.20 o
   1  -3   4     2558.04     2420.97     13.38 o
   2  -3   4     6572.89     7187.00    284.79 o
   3  -3   4     8950.35    10130.87    319.95 o
   4  -3   4     2463.71     2666.16     36.73 o
   5  -3   4      691.60      868.18     20.73 o
   6  -3   4      541.14      499.89     15.05 o
   7  -3   4     4975.37     5162.00     41.34 o
   8  -3   4     1551.01     1623.88     21.25 o
   9  -3   4      466.30      458.02     13.22 o
  10  -3   4      680.59      634.21     17.68 o
  11  -3   4       51.48       42.89     10.19 o
  12  -3   4      598.30      577.85     20.26 o
 -11  -2   4       24.80       19.57     10.05 o
 -10  -2   4     1604.63     1639.73     24.82 o
  -9  -2   4       77.23       84.81     14.83 o
  -8  -2   4       83.73       77.82     10.61 o
  -7  -2   4       63.77       60.42      5.39 o
  -6  -2   4    14508.40    15772.01     92.51 o
  -5  -2   4    10191.83    10671.44     44.21 o
  -4  -2   4     5027.80     5037.38     71.94 o
  -3  -2   4      332.08      331.80      6.53 o
  -2  -2   4     2652.04     2657.81     54.91 o
  -1  -2   4    17990.88    20499.14    456.52 o
   0  -2   4     2981.80     2964.68     50.04 o
   1  -2   4      993.79      957.81      8.77 o
   2  -2   4     1390.67     1386.81     18.06 o
   3  -2   4     1940.75     2004.30    104.60 o
   4  -2   4    12368.70    13697.65    325.67 o
   5  -2   4     3147.87     3053.57     37.97 o
   6  -2   4      582.68      686.65     14.36 o
   7  -2   4      722.53      655.44      9.16 o
   8  -2   4        0.28        1.50      5.36 o
   9  -2   4      432.20      449.67     12.18 o
  10  -2   4      292.52      275.69     11.40 o
  11  -2   4      164.54      188.39     13.81 o
  12  -2   4      534.67      588.83     15.95 o
 -12  -1   4        8.15        5.15     10.54 o
 -11  -1   4     2122.76     2232.24     37.23 o
 -10  -1   4      282.11      307.33     28.51 o
  -9  -1   4      675.78      665.86     17.47 o
  -8  -1   4      278.75      317.80     11.83 o
  -7  -1   4     3399.74     3606.90     22.28 o
  -6  -1   4     3352.01     3479.66     39.46 o
  -5  -1   4     2157.67     2286.09     30.80 o
  -4  -1   4      288.20      235.08      6.46 o
  -3  -1   4     1655.40     1627.23     11.29 o
  -2  -1   4       83.94       83.71      4.79 o
  -1  -1   4     8879.64     9388.70    233.78 o
   0  -1   4     5133.44     4530.13     38.49 o
   1  -1   4       34.08      101.11      3.70 o
   2  -1   4     2489.31     2755.06     47.91 o
   3  -1   4    13584.23    15555.06     82.04 o
   4  -1   4     6586.12     6506.14     24.25 o
   5  -1   4     1707.83     1777.26     20.89 o
   6  -1   4      264.59      333.27      8.32 o
   7  -1   4        0.99        6.03      4.77 o
   8  -1   4     1394.79     1485.86     31.07 o
   9  -1   4     2476.48     2471.32     31.21 o
  10  -1   4      470.74      450.04     34.42 o
  11  -1   4      148.54      154.02     15.37 o
  12  -1   4       59.91       65.18     11.03 o
 -12   0   4      581.17      554.71     15.74 o
 -11   0   4      564.21      587.05     18.93 o
 -10   0   4     2051.44     2114.16     55.65 o
  -9   0   4     7523.95     8134.62     76.44 o
  -8   0   4      229.30      232.88      9.67 o
  -7   0   4       60.87       40.65      5.27 o
  -6   0   4      326.85      375.26      9.01 o
  -5   0   4      841.75      666.99      9.81 o
  -4   0   4     1633.53     1416.47     12.95 o
  -3   0   4     3003.50     2892.74     21.47 o
  -2   0   4     1608.96     1439.80     23.97 o
  -1   0   4     1003.91     1011.25      7.87 o
   0   0   4    11553.57    12530.50    105.93 o
   1   0   4     8687.14     8580.60    109.88 o
   2   0   4     1925.46     2224.91     40.12 o
   3   0   4      634.38      591.01      8.65 o
   4   0   4     1363.43     1503.61     13.88 o
   5   0   4     2960.05     3042.13     19.53 o
   6   0   4      127.69      121.59      6.71 o
   7   0   4      104.94       87.56      5.59 o
   8   0   4     1184.15     1176.68     15.86 o
   9   0   4        4.92        0.00     10.87 o
  10   0   4      944.86      902.09     20.76 o
  11   0   4       87.76       70.52     10.71 o
 -12   1   4      835.68      871.70     20.21 o
 -11   1   4      172.54      165.11     14.79 o
 -10   1   4     1664.44     1757.26     48.86 o
  -9   1   4     1381.66     1489.20     28.65 o
  -8   1   4       78.57       51.00      6.12 o
  -7   1   4      511.79      589.19      8.85 o
  -6   1   4     1092.16     1218.59     16.64 o
  -5   1   4     4158.14     4410.03     53.81 o
  -4   1   4      107.37       94.70      6.46 o
  -3   1   4      374.60      582.36     20.32 o
  -2   1   4     2211.40     1884.79     56.01 o
  -1   1   4    35048.07    34628.02    750.97 o
   0   1   4    35842.27    39717.05    568.75 o
   1   1   4    15824.25    17537.82    172.39 o
   2   1   4     5267.45     6217.55     59.12 o
   3   1   4      136.15      132.67      6.56 o
   4   1   4     1402.22     1190.60     21.13 o
   5   1   4     8724.22     9644.85    103.83 o
   6   1   4        1.97        5.55      4.72 o
   7   1   4       31.19       20.63      5.02 o
   8   1   4     1792.95     1810.20     23.36 o
   9   1   4     4303.25     4351.77     36.85 o
  10   1   4     2770.42     2718.07     31.73 o
  11   1   4       12.00        6.37     10.34 o
 -12   2   4      585.52      621.34     29.71 o
 -11   2   4       15.36       27.16     10.38 o
 -10   2   4       33.58       35.22      9.79 o
  -9   2   4     1707.77     1943.37     23.09 o
  -8   2   4     1662.69     1828.54     23.76 o
  -7   2   4      115.89      147.03      5.64 o
  -6   2   4     1504.28     1492.93     13.00 o
  -5   2   4     3613.01     3843.35     78.48 o
  -4   2   4    18213.87    20136.91    361.82 o
  -3   2   4     3626.80     3829.94    145.48 o
  -2   2   4     7240.27     7754.06    375.37 o
  -1   2   4      759.71      765.10     22.83 o
   0   2   4     2256.17     2377.73     27.31 o
   1   2   4     1405.60     1488.90     42.36 o
   2   2   4        7.46       24.62     10.39 o
   3   2   4       18.56       17.92      3.45 o
   4   2   4        5.40       17.01      3.77 o
   5   2   4      814.57      894.69     17.08 o
   6   2   4      624.78      659.27     12.40 o
   7   2   4      736.54      702.06     16.40 o
   8   2   4       65.93       71.27      8.26 o
   9   2   4       48.03       53.46      8.93 o
  10   2   4      164.07      173.67      9.96 o
  11   2   4      688.93      664.42     18.71 o
 -12   3   4       27.48       25.48     11.43 o
 -11   3   4      204.17      172.24     12.07 o
 -10   3   4       11.85       16.73      9.29 o
  -9   3   4      661.50      644.49     14.43 o
  -8   3   4      838.90      798.13     11.41 o
  -7   3   4      120.33      115.91      5.61 o
  -6   3   4     2143.39     2087.70     18.85 o
  -5   3   4    19345.91    19466.14     90.72 o
  -4   3   4     1037.90      721.06     13.62 o
  -3   3   4     1158.33      947.00     25.93 o
  -2   3   4      767.65      950.58     13.79 o
  -1   3   4     2144.15     2067.93     13.38 o
   0   3   4       16.38       37.93      3.85 o
   1   3   4     7164.87     7281.27    357.93 o
   2   3   4        0.33        1.04      6.53 o
   3   3   4     1677.41     1764.21     65.91 o
   4   3   4      538.32      478.89      9.03 o
   5   3   4    12562.03    12753.49     55.25 o
   6   3   4     4291.60     4309.30     34.93 o
   7   3   4     1316.60     1384.57     27.62 o
   8   3   4        0.12        6.81      7.03 o
   9   3   4      453.35      461.67     13.71 o
  10   3   4      761.02      824.96     16.55 o
  11   3   4      459.57      450.91     17.36 o
 -12   4   4      156.79      140.63     17.60 o
 -11   4   4       97.76       71.02     15.55 o
 -10   4   4       55.53       70.39     14.64 o
  -9   4   4      109.04      107.45     11.78 o
  -8   4   4      756.24      760.22     14.42 o
  -7   4   4       37.09       25.98      5.94 o
  -6   4   4     2657.78     2757.42     52.09 o
  -5   4   4       22.44       30.41      5.58 o
  -4   4   4      118.23      145.32      6.52 o
  -3   4   4     4506.43     4499.84     74.11 o
  -2   4   4       43.56       37.70      5.51 o
  -1   4   4        2.97        1.49      4.21 o
   0   4   4     1105.21      934.89     37.32 o
   1   4   4      623.87      674.26     10.72 o
   2   4   4     1271.26     1208.49     55.42 o
   3   4   4      526.52      502.90     12.45 o
   4   4   4     5068.76     5075.14     29.77 o
   5   4   4     2101.98     2027.24     17.97 o
   6   4   4      100.07      125.10      6.42 o
   7   4   4       96.13      118.31      6.74 o
   8   4   4       30.87       32.99      6.78 o
   9   4   4       88.70       76.43     10.17 o
  10   4   4      146.37      143.87     11.90 o
 -11   5   4      208.79      217.18     18.66 o
 -10   5   4      601.50      598.31     22.26 o
  -9   5   4     3092.17     2910.64     38.61 o
  -8   5   4     1867.21     1924.78     41.79 o
  -7   5   4      373.62      363.30     12.12 o
  -6   5   4      456.53      431.16     10.06 o
  -5   5   4      419.08      352.61      8.92 o
  -4   5   4     3383.00     3397.50     21.63 o
  -3   5   4      493.24      393.68      6.36 o
  -2   5   4      346.09      345.83      7.49 o
  -1   5   4     1483.96     1505.64     22.65 o
   0   5   4     3911.21     3531.04     64.87 o
   1   5   4    24370.03    26643.73    156.91 o
   2   5   4     6888.44     7198.52     40.56 o
   3   5   4      392.08      388.37     17.65 o
   4   5   4      435.47      528.06     10.08 o
   5   5   4     2844.40     2646.89     19.75 o
   6   5   4      971.48      967.45     11.33 o
   7   5   4      235.13      241.76      8.09 o
   8   5   4      574.93      545.84     13.58 o
   9   5   4       48.92       38.49     10.00 o
  10   5   4      202.54      206.13     13.07 o
 -11   6   4      789.72      789.87     26.45 o
 -10   6   4      375.58      377.59     14.89 o
  -9   6   4       80.46       53.65      9.86 o
  -8   6   4      195.55      238.26     12.74 o
  -7   6   4     1653.82     1776.85     30.27 o
  -6   6   4     1575.18     1371.81     13.35 o
  -5   6   4      581.91      637.35     13.41 o
  -4   6   4       13.66       15.90      5.96 o
  -3   6   4      105.02       83.67      5.09 o
  -2   6   4      229.18      211.37      5.87 o
  -1   6   4     4551.08     4586.70     73.07 o
   0   6   4     5966.00     6033.97     37.03 o
   1   6   4      276.75      201.42      8.68 o
   2   6   4      369.69      437.79     10.97 o
   3   6   4      679.75      790.55     14.14 o
   4   6   4       21.56       29.60      5.72 o
   5   6   4        1.28        7.00      6.34 o
   6   6   4        1.91        3.14      6.64 o
   7   6   4        0.43        0.00      7.37 o
   8   6   4      382.32      426.75     11.68 o
   9   6   4     1139.48     1086.95     20.34 o
 -11   7   4        1.19        0.00     15.38 o
 -10   7   4       79.82       75.51     10.89 o
  -9   7   4      580.08      505.19     17.76 o
  -8   7   4     1677.47     1640.15     43.73 o
  -7   7   4       41.35       15.25      6.35 o
  -6   7   4      712.12      713.70     18.74 o
  -5   7   4       17.48       17.09      5.35 o
  -4   7   4     3161.53     3066.16     21.80 o
  -3   7   4     5657.83     5331.53     40.64 o
  -2   7   4     2657.16     2513.93     26.76 o
  -1   7   4      768.33      780.28     23.15 o
   0   7   4      652.79      598.34     13.38 o
   1   7   4     4875.94     4923.19     48.41 o
   2   7   4      428.60      370.87     12.09 o
   3   7   4       85.67       76.88     11.95 o
   4   7   4      140.19      135.05     11.34 o
   5   7   4      567.64      461.80     18.05 o
   6   7   4     2027.41     2113.08     38.54 o
   7   7   4     2669.73     2850.58     33.08 o
   8   7   4     1123.04     1203.64     25.29 o
   9   7   4       38.42       17.81     10.86 o
 -10   8   4      111.94      112.84     11.52 o
  -9   8   4       44.44       50.07     10.48 o
  -8   8   4        0.37        3.17      9.65 o
  -7   8   4       49.30       38.63      7.15 o
  -6   8   4      113.36       95.66      6.57 o
  -5   8   4     1220.82     1250.54     35.11 o
  -4   8   4     2543.49     2602.04     41.83 o
  -3   8   4      136.32      180.31     10.39 o
  -2   8   4      292.40      280.96     16.61 o
  -1   8   4       62.48       64.58      7.02 o
   0   8   4      557.31      557.71     17.93 o
   1   8   4       61.61       71.34      6.40 o
   2   8   4      785.53      759.13     16.89 o
   3   8   4      363.38      318.28     11.79 o
   4   8   4        9.03        3.20     13.86 o
   5   8   4     3903.65     3665.49     42.65 o
   6   8   4     1563.97     1636.81     31.29 o
   7   8   4       70.67       80.10     15.83 o
   8   8   4       48.20       30.20     14.98 o
 -10   9   4      306.96      306.73     14.15 o
  -9   9   4       34.70       27.56     10.91 o
  -8   9   4      377.46      377.23     20.10 o
  -7   9   4     1734.49     1821.62     22.06 o
  -6   9   4      804.86      796.10     12.24 o
  -5   9   4        5.46        5.24      5.97 o
  -4   9   4      877.09      879.31     13.94 o
  -3   9   4     1302.85     1238.84     29.29 o
  -2   9   4      790.79      784.05     18.74 o
  -1   9   4        3.35        6.35      6.77 o
   0   9   4      163.78      149.82      8.70 o
   1   9   4       52.76       35.57      7.73 o
   2   9   4     3949.64     3785.76     37.51 o
   3   9   4     1125.39     1082.91     38.28 o
   4   9   4     1539.47     1511.89     56.25 o
   5   9   4     1386.39     1322.74     29.66 o
   6   9   4      661.33      612.15     23.41 o
   7   9   4      976.50      861.49     77.66 o
  -9  10   4      399.97      402.46     19.15 o
  -8  10   4      358.65      366.36     11.36 o
  -7  10   4       11.37       15.43      8.44 o
  -6  10   4      358.72      330.41     10.64 o
  -5  10   4      377.38      333.39     10.99 o
  -4  10   4      367.64      404.08     17.04 o
  -3  10   4     1277.25     1376.44     21.93 o
  -2  10   4       11.38       14.54      9.60 o
  -1  10   4       14.87       15.47      8.07 o
   0  10   4       22.12       19.74      8.21 o
   1  10   4     6062.47     6200.63    143.32 o
   2  10   4     3405.09     3474.23     66.37 o
   3  10   4      767.50      836.01     38.07 o
   4  10   4        3.67        1.24     14.05 o
   5  10   4      216.14      244.55     25.17 o
   6  10   4      885.37      992.39     34.58 o
   7  10   4      291.85      293.72     28.23 o
  -9  11   4       65.01       70.24     11.70 o
  -8  11   4      237.34      240.94     11.20 o
  -7  11   4     1305.94     1404.61     43.16 o
  -6  11   4      748.06      726.70     15.30 o
  -5  11   4        6.22        0.11      7.74 o
  -4  11   4       27.15       22.34      8.43 o
  -3  11   4     1718.63     1795.55     77.37 o
  -2  11   4     2333.16     2404.19    101.68 o
  -1  11   4      409.39      426.16     13.25 o
   0  11   4     1395.59     1336.12     18.92 o
   1  11   4      276.33      258.84     11.38 o
   2  11   4      291.54      319.92     18.85 o
   3  11   4     1839.57     1803.02     74.36 o
   4  11   4      151.87      107.55     27.31 o
   5  11   4       17.86       13.39     20.67 o
   6  11   4        0.11       16.07     21.23 o
  -8  12   4      592.08      615.94     18.13 o
  -7  12   4      107.00      117.05     11.42 o
  -6  12   4       65.19       46.93     10.20 o
  -5  12   4      111.57       89.27     10.38 o
  -4  12   4       87.70       73.01      9.73 o
  -3  12   4     1431.28     1504.93     33.85 o
  -2  12   4        4.12        2.34     11.54 o
  -1  12   4       70.83       94.06     12.57 o
   0  12   4      276.82      246.48     15.48 o
   1  12   4      308.11      284.42     12.09 o
   2  12   4      912.46      951.77     26.89 o
   3  12   4      446.38      513.57     22.98 o
   4  12   4        4.67        0.00     15.73 o
  -6  13   4       43.91       72.18     15.68 o
  -5  13   4      116.92      123.25     11.55 o
  -4  13   4      177.69      207.85     14.80 o
  -3  13   4       11.62       29.66     10.02 o
  -2  13   4      406.79      447.46     27.64 o
  -1  13   4     1981.24     2165.97     83.31 o
   0  13   4       86.86       80.21     12.47 o
   1  13   4       22.68       17.32      9.67 o
   2  13   4      137.36      124.50     17.06 o
   3  13   4      442.91      432.43     22.34 o
  -4  14   4       37.58       48.62     13.22 o
  -3  14   4      413.81      464.90     14.84 o
  -2  14   4      732.62      844.14     23.20 o
  -1  14   4      270.74      346.28     25.34 o
   0  14   4       32.09       31.41     12.73 o
  -2 -15   5      315.81      337.42     25.91 o
  -1 -15   5      474.65      457.97     24.44 o
   0 -15   5      702.44      845.05     22.91 o
   1 -15   5       79.55      114.56     11.51 o
   2 -15   5        2.00        1.18      9.94 o
   3 -15   5       26.37       15.39     10.12 o
   4 -15   5      100.17      115.26     13.96 o
   5 -15   5     1301.07     1432.74     28.86 o
  -4 -14   5      366.22      378.17     22.36 o
  -3 -14   5      658.17      721.20     28.77 o
  -2 -14   5      133.01      155.83     16.74 o
  -1 -14   5        0.33        0.00      9.80 o
   0 -14   5      416.25      353.00     13.45 o
   1 -14   5      299.01      315.98     15.77 o
   2 -14   5       76.00       94.81     10.32 o
   3 -14   5      272.63      239.47     12.61 o
   4 -14   5      421.81      371.44     16.33 o
   5 -14   5      169.98      138.43     11.77 o
   6 -14   5      127.52      205.70     12.32 o
   7 -14   5      425.16      459.05     14.75 o
  -5 -13   5      955.24      984.80     46.89 o
  -4 -13   5      815.19      762.97     26.03 o
  -3 -13   5      452.47      432.94     24.56 o
  -2 -13   5      120.33      127.54     19.63 o
  -1 -13   5        3.52        2.75      9.24 o
   0 -13   5      113.55      113.10     10.70 o
   1 -13   5     2448.64     2574.22     31.77 o
   2 -13   5      716.96      736.09     19.64 o
   3 -13   5      152.26      175.61     14.32 o
   4 -13   5      344.52      331.65     11.03 o
   5 -13   5     1142.09     1123.39     23.22 o
   6 -13   5      535.92      539.18     14.30 o
   7 -13   5       73.99       66.14     10.18 o
   8 -13   5       66.73       79.00      9.64 o
  -6 -12   5      484.20      487.29     16.47 o
  -5 -12   5      174.67      157.72     12.27 o
  -4 -12   5      293.47      302.08     18.55 o
  -3 -12   5      148.86      118.89     15.65 o
  -2 -12   5      733.13      747.83     17.62 o
  -1 -12   5       39.53       16.52      8.88 o
   0 -12   5     1953.28     1883.79     21.44 o
   1 -12   5       85.48      110.32     10.49 o
   2 -12   5      637.74      621.96     17.71 o
   3 -12   5      436.16      447.03     20.01 o
   4 -12   5      600.97      676.09     21.35 o
   5 -12   5       87.25      100.44      9.39 o
   6 -12   5       28.64       40.06      8.05 o
   7 -12   5      128.15      127.67      9.29 o
   8 -12   5      249.01      263.21     12.93 o
   9 -12   5      204.51      196.07     19.51 o
  -7 -11   5      156.98      163.83     13.49 o
  -6 -11   5      274.98      301.77     19.03 o
  -5 -11   5      121.55       86.95     10.89 o
  -4 -11   5      478.47      485.61     14.05 o
  -3 -11   5     3521.99     3476.79    102.01 o
  -2 -11   5      136.85      143.89      7.69 o
  -1 -11   5      383.93      410.92      9.57 o
   0 -11   5      848.01      867.07     19.00 o
   1 -11   5     3752.20     3849.96     37.30 o
   2 -11   5      821.94      864.10     21.75 o
   3 -11   5       35.43       16.55      9.50 o
   4 -11   5      892.75      934.15     14.13 o
   5 -11   5      582.50      605.25     17.62 o
   6 -11   5     1108.42     1169.54     26.48 o
   7 -11   5     1331.32     1393.07     47.14 o
   8 -11   5       88.19      106.93      8.76 o
   9 -11   5       64.17       52.44     11.51 o
  10 -11   5      414.55      443.13     16.13 o
  -8 -10   5        7.40       23.77     11.82 o
  -7 -10   5      420.86      375.87     14.93 o
  -6 -10   5       15.31        1.03     10.28 o
  -5 -10   5        2.60        5.82      9.55 o
  -4 -10   5      229.86      185.59     10.79 o
  -3 -10   5       81.53      101.55      9.80 o
  -2 -10   5     1698.55     1713.11     16.05 o
  -1 -10   5     1399.73     1303.07     16.32 o
   0 -10   5      362.58      361.68      8.32 o
   1 -10   5      790.73      723.02     12.63 o
   2 -10   5      484.46      442.94     10.25 o
   3 -10   5      564.55      537.27      8.83 o
   4 -10   5      121.90      113.30      9.01 o
   5 -10   5       18.47       14.62      5.83 o
   6 -10   5      725.65      657.96     11.68 o
   7 -10   5       39.89       32.37      7.51 o
   8 -10   5       46.37       36.45     10.21 o
   9 -10   5      129.47      130.97     11.84 o
  10 -10   5      453.71      431.14     15.39 o
  -9  -9   5       64.18       85.91     10.09 o
  -8  -9   5      623.22      565.73     25.60 o
  -7  -9   5     1148.53     1116.93     17.01 o
  -6  -9   5       75.69       76.46     10.58 o
  -5  -9   5       75.08       68.07      9.60 o
  -4  -9   5     1709.68     1490.52     27.10 o
  -3  -9   5     2781.46     2573.82     52.96 o
  -2  -9   5     2526.57     2477.60     21.43 o
  -1  -9   5      744.19      818.58     16.29 o
   0  -9   5       17.31       19.81      5.02 o
   1  -9   5      276.86      250.65      8.69 o
   2  -9   5     2994.53     2981.77     25.22 o
   3  -9   5      890.31      865.02     18.65 o
   4  -9   5      143.38      139.66      6.58 o
   5  -9   5        8.21        3.93      5.50 o
   6  -9   5        9.33        2.81      5.72 o
   7  -9   5     3620.50     3220.71     31.62 o
   8  -9   5      562.11      493.69     14.22 o
   9  -9   5       20.60       23.47      9.74 o
  10  -9   5        0.02        6.71     10.56 o
  11  -9   5      445.33      445.27     23.01 o
  -9  -8   5        4.63        3.74     10.05 o
  -8  -8   5      548.53      593.07     20.51 o
  -7  -8   5      144.28      139.46      9.22 o
  -6  -8   5     1435.32     1538.84     21.90 o
  -5  -8   5     2356.75     2407.54     44.11 o
  -4  -8   5      995.71     1123.83     25.03 o
  -3  -8   5     2407.69     2313.09     36.67 o
  -2  -8   5       58.27       66.20      6.24 o
  -1  -8   5       25.97       45.99      5.72 o
   0  -8   5       73.87       70.23      6.70 o
   1  -8   5      482.27      485.50      7.74 o
   2  -8   5     3248.48     3194.66     39.03 o
   3  -8   5       13.08       17.29      5.29 o
   4  -8   5      575.97      598.86     13.72 o
   5  -8   5     1046.20     1085.58     10.74 o
   6  -8   5     2687.46     2903.26     24.92 o
   7  -8   5      914.18      955.32     15.99 o
   8  -8   5        3.86       11.10      8.94 o
   9  -8   5        8.92        5.55      9.49 o
  10  -8   5      221.63      216.34     12.00 o
  11  -8   5      573.08      635.09     28.68 o
 -10  -7   5        0.59        4.49     10.59 o
  -9  -7   5       70.19       62.31     10.28 o
  -8  -7   5      491.37      464.69     12.26 o
  -7  -7   5     4885.07     4731.51     39.20 o
  -6  -7   5     2502.44     2516.71     42.04 o
  -5  -7   5     1219.38     1194.28     21.04 o
  -4  -7   5       43.98       62.72      6.58 o
  -3  -7   5     1818.09     1707.43     18.77 o
  -2  -7   5      370.05      356.17     12.28 o
  -1  -7   5     3150.83     3159.05     38.43 o
   0  -7   5      125.09      168.93      6.62 o
   1  -7   5      282.64      290.99      7.32 o
   2  -7   5     6021.47     6309.38     42.18 o
   3  -7   5     9112.54     9022.32     28.96 o
   4  -7   5     1625.71     1641.65     50.82 o
   5  -7   5       18.70       15.97      4.52 o
   6  -7   5        0.78        2.22      4.70 o
   7  -7   5     2415.72     2568.24     27.39 o
   8  -7   5      202.15      181.31     10.31 o
   9  -7   5       43.30       34.94      9.20 o
  10  -7   5        0.90        0.00     13.96 o
  11  -7   5      255.94      225.34     19.57 o
 -10  -6   5     1066.36     1097.55     19.06 o
  -9  -6   5      894.06      959.01     16.92 o
  -8  -6   5     2153.53     2286.00     57.91 o
  -7  -6   5      581.67      630.58     23.10 o
  -6  -6   5      520.13      514.49     12.81 o
  -5  -6   5      564.46      584.65      8.64 o
  -4  -6   5       97.91      102.62      5.14 o
  -3  -6   5      221.53      232.66     11.82 o
  -2  -6   5      109.44      124.16      7.29 o
  -1  -6   5     1842.38     1806.67     30.38 o
   0  -6   5     2333.42     2300.69     33.68 o
   1  -6   5     1450.94     1120.22     13.32 o
   2  -6   5    13963.71    14345.65     70.05 o
   3  -6   5     1821.28     1722.18     17.30 o
   4  -6   5       98.72       96.42      6.47 o
   5  -6   5      576.84      588.53      9.46 o
   6  -6   5       57.13       63.54      6.16 o
   7  -6   5     1184.35     1199.42     14.97 o
   8  -6   5     1845.33     1861.62     23.34 o
   9  -6   5        9.30        0.27      8.51 o
  10  -6   5       30.99       37.82     14.49 o
  11  -6   5      672.83      628.15     23.72 o
 -11  -5   5     2680.95     2867.69     32.90 o
 -10  -5   5      735.24      764.46     20.79 o
  -9  -5   5      222.41      243.36     11.61 o
  -8  -5   5       63.63       79.55      8.11 o
  -7  -5   5      905.98      896.07     18.91 o
  -6  -5   5      529.89      597.85      9.96 o
  -5  -5   5      193.29      153.98      6.27 o
  -4  -5   5     1996.52     2240.30     22.82 o
  -3  -5   5       21.67       25.98      5.68 o
  -2  -5   5      370.33      618.19     22.70 o
  -1  -5   5    13886.48    14250.63    295.30 o
   0  -5   5     4241.62     4081.92     21.34 o
   1  -5   5        6.68        6.35      4.20 o
   2  -5   5      240.86      200.85      5.43 o
   3  -5   5      196.62      115.70      9.10 o
   4  -5   5     1048.74     1110.46     15.66 o
   5  -5   5     1072.81     1146.77     13.45 o
   6  -5   5      112.80      140.46      6.59 o
   7  -5   5       47.24       31.65      4.98 o
   8  -5   5     1609.02     1517.49     35.16 o
   9  -5   5     2228.23     2121.73     30.31 o
  10  -5   5      644.39      553.95     21.14 o
  11  -5   5      230.54      169.18     17.12 o
  12  -5   5        1.02        8.74     18.54 o
 -11  -4   5      160.97      181.46     14.77 o
 -10  -4   5       70.87       75.71      9.26 o
  -9  -4   5        2.04        7.00      8.65 o
  -8  -4   5       13.90        3.38      7.63 o
  -7  -4   5     2760.80     3010.12     61.37 o
  -6  -4   5      288.84      287.90     13.86 o
  -5  -4   5     1309.60     1379.00     30.80 o
  -4  -4   5     3067.71     3356.25     94.78 o
  -3  -4   5     5405.49     5355.74    287.94 o
  -2  -4   5    18246.96    20227.53   1266.89 o
  -1  -4   5     6296.64     7098.97    169.35 o
   0  -4   5      355.55      286.22     13.65 o
   1  -4   5      152.91       87.60      5.29 o
   2  -4   5      121.75      217.00      9.22 o
   3  -4   5     8940.28     8991.42    473.30 o
   4  -4   5      498.29      457.42     11.82 o
   5  -4   5      140.52      147.61      6.67 o
   6  -4   5     1511.28     1565.72     21.89 o
   7  -4   5     3769.88     3969.79     39.28 o
   8  -4   5     9734.32    10274.35     36.73 o
   9  -4   5      442.64      432.97     12.22 o
  10  -4   5      447.94      425.96     12.92 o
  11  -4   5      138.23      143.50     10.85 o
  12  -4   5      758.24      742.99     17.95 o
 -11  -3   5     1589.68     1633.03     43.55 o
 -10  -3   5      537.89      532.46     13.96 o
  -9  -3   5      654.09      680.00     16.10 o
  -8  -3   5       98.98       66.35     10.68 o
  -7  -3   5      584.19      578.10     20.83 o
  -6  -3   5     5996.53     6229.72     58.04 o
  -5  -3   5     9188.53     9997.59     41.70 o
  -4  -3   5     2603.22     2476.00     43.78 o
  -3  -3   5     1771.72     1632.82     12.79 o
  -2  -3   5      357.00      322.28     15.30 o
  -1  -3   5      486.86      449.50     14.73 o
   0  -3   5      326.58      292.45      6.19 o
   1  -3   5      458.88      459.81     16.90 o
   2  -3   5      214.98      204.63      8.06 o
   3  -3   5      353.54      378.76     10.22 o
   4  -3   5     1497.01     1431.59     36.38 o
   5  -3   5     4048.26     4156.19     56.07 o
   6  -3   5     2344.41     2326.60     17.09 o
   7  -3   5        2.31        2.06      5.34 o
   8  -3   5      121.81      125.59      6.68 o
   9  -3   5      855.65      822.62     15.30 o
  10  -3   5      561.65      551.45     15.47 o
  11  -3   5       39.66       44.74      9.81 o
  12  -3   5      145.14      113.68     14.21 o
 -11  -2   5      405.20      392.93     13.86 o
 -10  -2   5      620.83      675.32     19.01 o
  -9  -2   5      172.59      166.30     17.73 o
  -8  -2   5       65.42       47.97     10.35 o
  -7  -2   5     2449.46     2480.52     35.17 o
  -6  -2   5    10670.01    11804.74    143.81 o
  -5  -2   5      223.13      238.99     11.10 o
  -4  -2   5       11.51        3.40      4.50 o
  -3  -2   5     2054.05     1880.63     20.02 o
  -2  -2   5     2556.14     2496.87     81.08 o
  -1  -2   5     3582.80     3605.19     99.54 o
   0  -2   5     2439.14     2643.95     37.25 o
   1  -2   5       55.78       91.46      3.98 o
   2  -2   5     7057.61     6815.72     51.11 o
   3  -2   5    21295.87    22913.66    613.43 o
   4  -2   5     6892.04     6549.27     34.13 o
   5  -2   5     5032.42     5550.19     90.45 o
   6  -2   5        2.71        3.74      4.38 o
   7  -2   5      589.19      592.72      9.03 o
   8  -2   5     1103.32     1170.99     18.86 o
   9  -2   5      718.87      718.98     14.44 o
  10  -2   5       19.71       15.18      8.96 o
  11  -2   5      782.70      767.17     34.03 o
  12  -2   5      105.72      118.99     16.85 o
 -12  -1   5      118.38      101.34     11.64 o
 -11  -1   5       82.34       75.91     22.05 o
 -10  -1   5     2460.85     2696.97    173.66 o
  -9  -1   5     3109.17     3404.25     39.87 o
  -8  -1   5      229.72      273.30      7.85 o
  -7  -1   5      548.62      610.54     14.21 o
  -6  -1   5     2491.58     2718.99     43.09 o
  -5  -1   5     1512.11     1492.98     27.57 o
  -4  -1   5       55.05       62.59      4.95 o
  -3  -1   5     2225.06     2370.49     19.10 o
  -2  -1   5        0.50       10.31      4.30 o
  -1  -1   5      321.54      313.73      9.55 o
   0  -1   5     9616.88     9991.50    182.85 o
   1  -1   5    10301.56    10048.68     61.65 o
   2  -1   5     6893.29     6749.85     30.65 o
   3  -1   5     2633.39     2298.58     34.35 o
   4  -1   5      881.51      952.11     15.67 o
   5  -1   5      344.36      369.90      8.05 o
   6  -1   5       22.61       18.05      4.47 o
   7  -1   5       21.07       14.97      5.18 o
   8  -1   5       24.37       22.61      5.90 o
   9  -1   5       18.05       19.04      8.45 o
  10  -1   5      707.74      707.85     28.91 o
  11  -1   5      376.74      380.03     48.11 o
 -12   0   5        8.89       10.49     10.87 o
 -11   0   5     1778.76     1828.81    102.47 o
 -10   0   5     1184.83     1215.16     39.12 o
  -9   0   5      851.47      814.02     21.37 o
  -8   0   5      311.40      347.54      8.26 o
  -7   0   5      157.66      158.56      6.47 o
  -6   0   5     1448.72     1471.71     15.10 o
  -5   0   5     3746.96     3776.43     35.78 o
  -4   0   5        0.72       13.81      3.46 o
  -3   0   5      577.18      813.18      7.98 o
  -2   0   5     5641.70     5592.31     34.78 o
  -1   0   5    29666.07    31739.44     78.23 o
   0   0   5     4344.23     4613.11     45.56 o
   1   0   5     3096.76     3622.52     59.54 o
   2   0   5      605.90      440.71      7.44 o
   3   0   5      607.94      525.93     10.25 o
   4   0   5     3819.54     3407.33     27.28 o
   5   0   5      287.21      279.41      6.96 o
   6   0   5       88.71       57.02      4.33 o
   7   0   5        0.74        2.92      5.03 o
   8   0   5     1775.79     1801.57     24.99 o
   9   0   5     4698.81     4596.15     88.68 o
  10   0   5     1807.00     1823.01     89.39 o
  11   0   5      640.53      619.81     15.53 o
 -12   1   5      513.14      588.14     20.26 o
 -11   1   5      199.94      161.34     19.95 o
 -10   1   5      460.29      468.84     22.72 o
  -9   1   5     2460.40     2510.06     33.58 o
  -8   1   5     1198.55     1252.94     17.97 o
  -7   1   5      192.66      223.47      8.18 o
  -6   1   5     1313.00     1378.51     18.47 o
  -5   1   5     1419.06     1579.12     21.10 o
  -4   1   5      174.99      185.81     21.04 o
  -3   1   5     1871.30     1981.79     53.29 o
  -2   1   5     2859.13     2810.26     42.08 o
  -1   1   5     3158.98     2989.27     39.01 o
   0   1   5     1107.51     1098.81     19.30 o
   1   1   5     5990.58     7031.17     46.76 o
   2   1   5      287.07      352.15      8.96 o
   3   1   5     7349.84     7924.81     84.18 o
   4   1   5     1357.49     1292.96     20.22 o
   5   1   5     1541.93     1580.05     13.57 o
   6   1   5      576.71      650.71      8.38 o
   7   1   5      827.50      853.35     11.70 o
   8   1   5     3512.41     3519.65     50.41 o
   9   1   5      531.28      521.72     16.83 o
  10   1   5        0.86        7.86      9.61 o
  11   1   5      181.19      193.71     12.18 o
 -12   2   5       71.25       88.53     14.23 o
 -11   2   5     1069.45     1089.11     25.03 o
 -10   2   5      935.06      937.40     23.66 o
  -9   2   5     3592.51     3593.69     22.18 o
  -8   2   5      326.65      350.51      8.60 o
  -7   2   5      737.30      716.74      9.00 o
  -6   2   5      213.89      228.19      7.14 o
  -5   2   5    16685.77    17227.99     63.70 o
  -4   2   5     3104.78     2639.00     87.33 o
  -3   2   5     3302.21     3130.80    196.82 o
  -2   2   5     1018.99      952.88     44.45 o
  -1   2   5    10549.07    11853.72    140.45 o
   0   2   5     9190.63     9166.10     92.19 o
   1   2   5       25.78        8.95      6.30 o
   2   2   5     1547.28     1703.10     30.58 o
   3   2   5     7047.44     7802.60     42.32 o
   4   2   5     4486.90     4694.04     74.23 o
   5   2   5    13407.57    14173.44     71.77 o
   6   2   5     1229.47     1184.58     13.07 o
   7   2   5      159.40      118.38      6.34 o
   8   2   5      473.89      463.16     15.40 o
   9   2   5     2114.33     2060.60     31.11 o
  10   2   5     1275.83     1245.66     23.59 o
  11   2   5       51.68       51.86     13.09 o
 -12   3   5      645.90      616.72     24.05 o
 -11   3   5      399.34      379.83     25.55 o
 -10   3   5      102.22       69.55      9.59 o
  -9   3   5      970.60      914.99     12.98 o
  -8   3   5     1489.91     1506.09     22.82 o
  -7   3   5      741.96      686.70     14.60 o
  -6   3   5     1104.51     1120.21     17.85 o
  -5   3   5      626.23      633.84     15.22 o
  -4   3   5    12435.08    12402.95     72.82 o
  -3   3   5     1620.65     1370.40     24.91 o
  -2   3   5     1985.94     1820.60     14.33 o
  -1   3   5     1093.28     1035.61     14.87 o
   0   3   5       27.28       41.24      4.10 o
   1   3   5      357.41      338.91     17.51 o
   2   3   5      231.99      178.70     22.38 o
   3   3   5        5.97        3.48      7.01 o
   4   3   5     4169.09     4062.11     61.93 o
   5   3   5     1475.76     1334.89     19.92 o
   6   3   5       31.75       21.86      7.08 o
   7   3   5        2.11        4.20      6.00 o
   8   3   5      163.23      152.65     15.27 o
   9   3   5        1.35        7.03      8.12 o
  10   3   5        0.76        1.17     10.15 o
  11   3   5      278.00      305.86     13.74 o
 -11   4   5       27.92       27.06     14.94 o
 -10   4   5      134.65      143.66     16.04 o
  -9   4   5     2279.83     2256.81     32.08 o
  -8   4   5      690.89      693.83     11.88 o
  -7   4   5       37.54       21.40      6.25 o
  -6   4   5      179.84      168.17      7.42 o
  -5   4   5     6988.88     7349.37    126.05 o
  -4   4   5     2454.77     2355.00     24.13 o
  -3   4   5     1053.63     1213.11     19.28 o
  -2   4   5      415.62      389.76      8.33 o
  -1   4   5      162.68      142.18      5.13 o
   0   4   5        4.13       31.99      3.95 o
   1   4   5    12185.96    12629.80    196.42 o
   2   4   5     1821.07     1590.58     19.67 o
   3   4   5     1596.13     1637.30     53.50 o
   4   4   5      106.38      102.51      6.51 o
   5   4   5     6455.36     6558.94     55.96 o
   6   4   5     1623.75     1726.89     28.11 o
   7   4   5       21.94       17.08      6.11 o
   8   4   5       76.19       86.54      8.41 o
   9   4   5      572.55      545.93     22.94 o
  10   4   5     1304.81     1195.67     63.48 o
 -11   5   5       82.69       81.10     16.30 o
 -10   5   5      251.17      234.95     11.87 o
  -9   5   5       47.24       49.23      9.43 o
  -8   5   5     1850.77     1814.48     24.08 o
  -7   5   5     3236.29     3213.81     59.13 o
  -6   5   5     2356.81     2303.91     15.46 o
  -5   5   5      377.34      327.78     11.17 o
  -4   5   5      377.42      337.40     12.68 o
  -3   5   5      376.39      461.33     10.66 o
  -2   5   5       79.22      100.21      6.54 o
  -1   5   5      136.74      166.33      6.23 o
   0   5   5     4488.68     4827.39    119.95 o
   1   5   5      463.66      467.92     14.63 o
   2   5   5      338.11      326.63      9.85 o
   3   5   5      448.27      406.48     15.90 o
   4   5   5     1057.36     1036.22     15.28 o
   5   5   5     2089.60     2122.09     22.70 o
   6   5   5      349.51      303.33      8.12 o
   7   5   5       37.43       32.85      6.60 o
   8   5   5       18.18       18.67      7.91 o
   9   5   5      614.48      620.70     19.58 o
  10   5   5     1246.51     1229.40     20.41 o
 -11   6   5      196.65      168.07     18.12 o
 -10   6   5      376.01      388.04     22.33 o
  -9   6   5     2462.64     2338.61     25.01 o
  -8   6   5     1823.33     1679.54     30.05 o
  -7   6   5      854.93      859.97     22.78 o
  -6   6   5        1.35        2.56      5.11 o
  -5   6   5      145.66      141.33      6.42 o
  -4   6   5     1405.23     1473.58     18.87 o
  -3   6   5     4775.12     4589.34     79.87 o
  -2   6   5     2540.76     2430.25     41.32 o
  -1   6   5      514.10      445.92     10.97 o
   0   6   5      487.64      493.12     12.51 o
   1   6   5     7401.24     7231.64    167.36 o
   2   6   5     3003.97     3013.13     73.08 o
   3   6   5       13.17       13.14      7.67 o
   4   6   5        9.13       14.32      8.11 o
   5   6   5      209.28      235.55     10.10 o
   6   6   5     1277.29     1257.82     29.53 o
   7   6   5      742.76      770.53     32.81 o
   8   6   5     1227.18     1181.26     28.39 o
   9   6   5       66.53       33.13     10.51 o
 -11   7   5      591.85      548.17     24.39 o
 -10   7   5      773.68      786.35     17.44 o
  -9   7   5       87.00      104.93     10.92 o
  -8   7   5       15.20       13.71      9.25 o
  -7   7   5      155.23       98.35      8.00 o
  -6   7   5        2.60        0.82      5.60 o
  -5   7   5      655.66      626.70      9.97 o
  -4   7   5      754.25      751.10     20.28 o
  -3   7   5       23.44       42.79      7.63 o
  -2   7   5     1121.17     1019.11     35.37 o
  -1   7   5     3264.89     3046.65     61.91 o
   0   7   5     2508.31     2488.86     46.84 o
   1   7   5        1.46        4.97      5.49 o
   2   7   5      375.61      298.93      7.80 o
   3   7   5        4.69        6.13      8.07 o
   4   7   5      111.51       95.79      9.41 o
   5   7   5      700.91      715.48     21.05 o
   6   7   5     1655.59     1545.56     29.72 o
   7   7   5      785.19      873.94     36.28 o
   8   7   5       82.75       84.73     11.20 o
   9   7   5      253.77      274.93     30.49 o
 -10   8   5        3.00        0.00     10.75 o
  -9   8   5      642.52      650.80     16.25 o
  -8   8   5      132.89      177.95     11.64 o
  -7   8   5      539.63      626.33     13.55 o
  -6   8   5      611.35      679.66     15.35 o
  -5   8   5      101.98       89.66      7.54 o
  -4   8   5     1033.19     1094.29     23.84 o
  -3   8   5     4816.62     4969.87    126.24 o
  -2   8   5      855.36      995.45     18.78 o
  -1   8   5     1532.69     1681.46     34.97 o
   0   8   5      545.34      541.21     15.30 o
   1   8   5      918.80      894.95     28.83 o
   2   8   5       20.70       24.22      8.46 o
   3   8   5      905.03      903.93     28.16 o
   4   8   5       15.12        8.77     12.47 o
   5   8   5      108.59       91.68     15.35 o
   6   8   5       15.11       10.22     14.70 o
   7   8   5     1337.58     1397.42     31.19 o
   8   8   5       71.82       70.81     16.48 o
 -10   9   5       20.00       27.28     11.06 o
  -9   9   5        8.44        0.00     10.18 o
  -8   9   5      281.56      201.16     14.89 o
  -7   9   5       58.44       54.70      8.22 o
  -6   9   5      121.15      115.98      7.56 o
  -5   9   5     1260.20     1198.43     14.16 o
  -4   9   5     1513.60     1426.44     30.98 o
  -3   9   5     1042.67      992.58     20.02 o
  -2   9   5       75.90       95.44      9.93 o
  -1   9   5      395.97      383.48     10.86 o
   0   9   5      237.85      235.25      9.68 o
   1   9   5      809.83      801.63     14.05 o
   2   9   5     1749.12     1751.97     32.44 o
   3   9   5        3.55        8.35     12.68 o
   4   9   5        0.25       15.59     13.92 o
   5   9   5     1559.94     1408.30     30.48 o
   6   9   5     1551.48     1540.53     61.98 o
   7   9   5       22.59       41.58     15.94 o
  -9  10   5        4.97        2.75     10.67 o
  -8  10   5      980.01      915.84     26.66 o
  -7  10   5     2376.44     2475.54     39.28 o
  -6  10   5      878.82      961.36     19.65 o
  -5  10   5      975.70     1020.70     15.77 o
  -4  10   5      146.47      155.72     11.92 o
  -3  10   5      569.39      540.13     15.98 o
  -2  10   5       30.88       25.23     10.85 o
  -1  10   5      338.67      349.73     11.47 o
   0  10   5      446.27      424.25     20.09 o
   1  10   5      619.86      692.78     16.67 o
   2  10   5     1372.38     1342.91    111.72 o
   3  10   5     1553.40     1583.18     60.90 o
   4  10   5      713.54      742.93     71.09 o
   5  10   5      645.82      633.35     30.32 o
   6  10   5       20.02       34.50     16.19 o
  -8  11   5     1113.61     1074.52     17.78 o
  -7  11   5       22.32       10.48     10.25 o
  -6  11   5        5.78        8.03      9.52 o
  -5  11   5       20.04        9.96      8.09 o
  -4  11   5       81.17       73.00      9.39 o
  -3  11   5     1182.33     1198.85     36.42 o
  -2  11   5       48.34       44.73     10.86 o
  -1  11   5       30.91       26.22     10.60 o
   0  11   5       12.94       18.63      9.04 o
   1  11   5     1686.38     1699.09     24.13 o
   2  11   5     2580.95     2709.17    200.19 o
   3  11   5      896.94      827.21     41.43 o
   4  11   5       50.31       18.59     15.63 o
   5  11   5       82.89       78.46     16.74 o
  -7  12   5      759.30      751.47     18.99 o
  -6  12   5      171.90      167.29     16.98 o
  -5  12   5        5.68        4.96      9.78 o
  -4  12   5      238.27      272.04     11.68 o
  -3  12   5      163.70      120.52     13.43 o
  -2  12   5      182.19      176.32     14.58 o
  -1  12   5     1583.97     1623.03     28.01 o
   0  12   5      735.87      806.85     16.75 o
   1  12   5      355.89      391.78     21.36 o
   2  12   5        4.01       14.30     14.80 o
   3  12   5      534.76      501.28     51.99 o
   4  12   5      168.99      182.49     19.17 o
  -6  13   5       18.57       46.51     11.21 o
  -5  13   5       25.74       26.84     10.85 o
  -4  13   5       83.16       79.16     10.79 o
  -3  13   5      859.35     1015.59     35.35 o
  -2  13   5     1657.70     1845.00     64.08 o
  -1  13   5      145.77      173.58     13.83 o
   0  13   5       59.40       43.24     11.63 o
   1  13   5       16.14       18.11     15.15 o
   2  13   5      182.13      221.91     19.38 o
  -2 -15   6      283.57      279.51     20.09 o
  -1 -15   6       73.48       73.02     11.66 o
   0 -15   6      312.53      286.82     16.18 o
   1 -15   6      387.12      450.90     18.21 o
   2 -15   6        0.38        0.00     10.18 o
   3 -15   6        3.52       10.23     10.34 o
   4 -15   6      229.65      242.10     14.87 o
   5 -15   6       18.17       47.46     11.70 o
  -4 -14   6     1087.89     1187.86     48.61 o
  -3 -14   6      335.98      320.28     40.72 o
  -2 -14   6       45.56       54.14     14.96 o
  -1 -14   6       57.57       60.94     10.32 o
   0 -14   6        5.23        5.03      9.61 o
   1 -14   6      588.54      562.05     23.08 o
   2 -14   6      340.89      284.89     15.49 o
   3 -14   6      226.53      196.18     11.38 o
   4 -14   6      458.25      455.50     12.57 o
   5 -14   6      387.29      396.32     19.55 o
   6 -14   6     1554.01     1600.30     36.11 o
   7 -14   6        4.48        0.00     10.38 o
  -5 -13   6      146.25      129.03     12.41 o
  -4 -13   6        3.77       15.47     15.71 o
  -3 -13   6      115.75      126.54     16.97 o
  -2 -13   6      183.30      181.66     16.75 o
  -1 -13   6        6.07        0.00      8.77 o
   0 -13   6      318.37      287.72     11.95 o
   1 -13   6       31.76       33.74     12.24 o
   2 -13   6      784.84      891.91     20.54 o
   3 -13   6     2010.56     2272.87     31.96 o
   4 -13   6     1029.30     1148.50     30.11 o
   5 -13   6     1842.64     1974.12     40.31 o
   6 -13   6       67.32       92.35     10.23 o
   7 -13   6      185.51      185.51     11.30 o
   8 -13   6        0.53        0.00      8.66 o
  -6 -12   6       52.25       44.56     12.04 o
  -5 -12   6       37.21       34.42     13.53 o
  -4 -12   6       97.00       88.26     11.09 o
  -3 -12   6     1381.72     1385.83     19.83 o
  -2 -12   6      271.22      276.23     11.47 o
  -1 -12   6      493.84      508.99     13.46 o
   0 -12   6      240.69      283.40     11.70 o
   1 -12   6     3262.38     3221.12     59.06 o
   2 -12   6     3809.40     3791.60    163.16 o
   3 -12   6        8.03       12.46     10.57 o
   4 -12   6      422.76      342.36     16.45 o
   5 -12   6     1029.67     1146.75     15.00 o
   6 -12   6       76.86       79.02      8.49 o
   7 -12   6      498.73      522.34     12.19 o
   8 -12   6        9.15        7.07      8.19 o
   9 -12   6       11.08       20.68     11.52 o
  -7 -11   6      156.87      167.64     16.03 o
  -6 -11   6       10.28        3.98     10.75 o
  -5 -11   6      161.09      132.88     16.88 o
  -4 -11   6        0.82       15.48      9.75 o
  -3 -11   6      170.71      144.09     11.69 o
  -2 -11   6     1526.98     1371.75     52.06 o
  -1 -11   6     2141.92     2021.45     38.30 o
   0 -11   6     2344.07     2371.84     23.71 o
   1 -11   6     1194.97     1234.69     15.89 o
   2 -11   6      697.32      701.97     11.94 o
   3 -11   6        6.43        9.42      9.75 o
   4 -11   6      221.52      249.76     13.13 o
   5 -11   6      667.27      653.96     13.93 o
   6 -11   6      820.83      814.83     12.98 o
   7 -11   6       22.97       13.25      7.82 o
   8 -11   6      321.92      358.52     22.77 o
   9 -11   6      819.95      818.76     18.53 o
  10 -11   6     1001.87     1028.18     21.05 o
  -8 -10   6     1607.03     1586.85     28.77 o
  -7 -10   6      483.06      449.53     16.69 o
  -6 -10   6      257.95      209.78     12.71 o
  -5 -10   6      137.73      132.39     10.96 o
  -4 -10   6      691.68      693.03     28.03 o
  -3 -10   6     4895.44     4547.24     53.18 o
  -2 -10   6      474.99      532.36     13.10 o
  -1 -10   6      318.13      313.66      8.17 o
   0 -10   6        5.54        4.62      5.81 o
   1 -10   6     1418.58     1289.25     43.99 o
   2 -10   6     1755.29     1777.35     17.41 o
   3 -10   6      147.66      147.94      7.54 o
   4 -10   6        4.56        7.82      7.16 o
   5 -10   6      889.49      892.95     11.73 o
   6 -10   6      140.28      139.06      7.52 o
   7 -10   6     2604.92     2543.01     36.42 o
   8 -10   6      673.86      619.87     16.09 o
   9 -10   6       33.21       28.96     10.53 o
  10 -10   6       84.80       89.00     11.89 o
  -9  -9   6      150.04      166.24     11.99 o
  -8  -9   6      602.02      696.89     22.73 o
  -7  -9   6       45.36       22.49     10.62 o
  -6  -9   6      273.71      245.75     23.12 o
  -5  -9   6      182.54      171.17     16.96 o
  -4  -9   6     4320.89     4158.27     42.19 o
  -3  -9   6      220.38      240.77      8.79 o
  -2  -9   6      456.13      486.57     12.77 o
  -1  -9   6      377.46      389.63      9.75 o
   0  -9   6        1.60        3.11      5.25 o
   1  -9   6       27.92       26.77      5.17 o
   2  -9   6      449.30      509.18     10.56 o
   3  -9   6      618.10      578.05     14.32 o
   4  -9   6      375.99      345.74     10.24 o
   5  -9   6     1412.99     1572.81     25.39 o
   6  -9   6     3903.98     4009.63     55.82 o
   7  -9   6     1288.44     1376.82     29.70 o
   8  -9   6       44.27       62.09     11.44 o
   9  -9   6        1.89        0.00     10.05 o
  10  -9   6       83.73       74.40     11.37 o
  11  -9   6     1141.85     1051.70     35.20 o
  -9  -8   6        1.71        0.62     10.28 o
  -8  -8   6      530.79      615.86     12.98 o
  -7  -8   6     2826.22     2976.84     99.67 o
  -6  -8   6      563.24      607.85     16.28 o
  -5  -8   6      231.14      209.56      8.80 o
  -4  -8   6       83.15       84.45      7.62 o
  -3  -8   6     5143.12     5141.75     59.51 o
  -2  -8   6     1427.30     1640.25     22.83 o
  -1  -8   6      563.72      545.92     13.22 o
   0  -8   6      218.30      288.51      9.75 o
   1  -8   6      212.46      192.31      6.45 o
   2  -8   6     1157.23     1220.19     21.58 o
   3  -8   6     5812.51     5928.85    142.69 o
   4  -8   6     1553.33     1556.79     16.26 o
   5  -8   6      315.34      265.57     12.24 o
   6  -8   6      751.35      751.54     10.39 o
   7  -8   6     2446.11     2535.15     28.17 o
   8  -8   6      835.80      840.63     18.50 o
   9  -8   6      280.22      240.75     11.85 o
  10  -8   6      253.39      259.43     12.55 o
  11  -8   6      150.50      113.93     17.63 o
 -10  -7   6        6.01        7.20     10.78 o
  -9  -7   6      260.31      259.23     13.73 o
  -8  -7   6     1369.59     1371.84     18.76 o
  -7  -7   6      930.29      973.72     16.36 o
  -6  -7   6      677.50      643.45     22.04 o
  -5  -7   6       38.81       39.39      5.72 o
  -4  -7   6      247.12      219.84      6.43 o
  -3  -7   6      650.01      569.62     14.10 o
  -2  -7   6     2577.34     2674.91     39.78 o
  -1  -7   6     1529.36     1532.93     21.47 o
   0  -7   6      475.04      452.35     10.02 o
   1  -7   6     1265.86     1069.77     15.93 o
   2  -7   6    10566.29    10500.95     32.70 o
   3  -7   6     3172.73     3170.77     53.23 o
   4  -7   6      639.89      665.03     27.62 o
   5  -7   6        0.68        1.93      4.71 o
   6  -7   6     3852.38     3768.70     24.90 o
   7  -7   6      221.50      201.91      8.65 o
   8  -7   6       66.45       46.62      9.02 o
   9  -7   6       56.92       45.19      9.36 o
  10  -7   6      425.59      408.08     13.58 o
  11  -7   6      678.37      568.85     23.87 o
 -10  -6   6      698.31      748.85     22.40 o
  -9  -6   6        0.33        8.59      9.77 o
  -8  -6   6      501.36      535.23     11.85 o
  -7  -6   6     6266.87     6506.38     92.12 o
  -6  -6   6     6781.27     7015.48    138.21 o
  -5  -6   6        6.42       11.95      5.51 o
  -4  -6   6        6.11        8.09      5.56 o
  -3  -6   6     1705.22     1792.64     34.26 o
  -2  -6   6     1184.42     1108.50     31.35 o
  -1  -6   6     5622.36     5759.70    233.49 o
   0  -6   6     1841.62     1878.48     56.48 o
   1  -6   6        4.20        3.64      4.27 o
   2  -6   6      832.98      712.23      9.32 o
   3  -6   6    11434.07    11689.28    102.09 o
   4  -6   6      368.70      318.96     16.46 o
   5  -6   6      108.58       77.53      6.75 o
   6  -6   6       13.63        5.31      5.82 o
   7  -6   6      264.87      245.80      8.92 o
   8  -6   6      145.30      143.64      8.35 o
   9  -6   6      743.66      647.89     21.37 o
  10  -6   6       24.57       38.39      9.19 o
  11  -6   6      601.58      636.47     23.98 o
 -10  -5   6      287.47      299.06     19.13 o
  -9  -5   6      116.04      127.77      9.10 o
  -8  -5   6      269.59      268.41     14.53 o
  -7  -5   6     1346.35     1510.30     24.07 o
  -6  -5   6       24.54       25.43      7.54 o
  -5  -5   6      187.72      180.75     10.91 o
  -4  -5   6      465.73      446.10     18.36 o
  -3  -5   6     1078.89      960.73     20.92 o
  -2  -5   6     1979.48     1633.44     43.05 o
  -1  -5   6     3377.15     3234.80    108.65 o
   0  -5   6      143.71      215.55      5.65 o
   1  -5   6        3.61        7.61      7.78 o
   2  -5   6     1719.45     1676.08     26.16 o
   3  -5   6      817.87      802.32     47.67 o
   4  -5   6       30.26       44.62      5.72 o
   5  -5   6      226.29      248.81      7.21 o
   6  -5   6      198.30      205.81     10.02 o
   7  -5   6      908.70      841.13     12.12 o
   8  -5   6     8067.44     8156.80     72.22 o
   9  -5   6     1138.52     1119.33     22.41 o
  10  -5   6        9.48       20.87     13.29 o
  11  -5   6      260.66      244.65     18.17 o
 -11  -4   6     2322.72     2371.24     29.93 o
 -10  -4   6     1193.15     1176.69     18.58 o
  -9  -4   6       93.34       84.79      9.88 o
  -8  -4   6      207.27      178.26     12.63 o
  -7  -4   6      654.75      644.63     60.30 o
  -6  -4   6     1436.19     1404.46     19.65 o
  -5  -4   6     1403.86     1351.91     20.89 o
  -4  -4   6     3375.78     3621.62     97.10 o
  -3  -4   6       70.39       66.49      7.75 o
  -2  -4   6     2198.18     2133.91     23.37 o
  -1  -4   6     5349.01     4987.40    166.17 o
   0  -4   6     5831.03     5916.23     57.14 o
   1  -4   6        0.99        1.25      4.58 o
   2  -4   6        1.39        2.56      6.34 o
   3  -4   6      196.92      283.85     17.47 o
   4  -4   6     3133.37     2942.18     95.12 o
   5  -4   6     2256.51     2230.62     36.44 o
   6  -4   6     3647.40     3836.79     23.40 o
   7  -4   6     1669.38     1592.56     14.37 o
   8  -4   6       18.36       19.01      6.25 o
   9  -4   6      838.95      881.83     13.36 o
  10  -4   6       59.87       65.83      9.29 o
  11  -4   6       58.91       47.04      9.88 o
 -11  -3   6      617.69      631.42     23.58 o
 -10  -3   6      341.00      353.58     13.31 o
  -9  -3   6      265.12      292.48     17.36 o
  -8  -3   6       18.66       25.19      6.91 o
  -7  -3   6      724.89      729.83     14.32 o
  -6  -3   6     3303.77     3148.00     39.53 o
  -5  -3   6     2584.09     2732.51     33.35 o
  -4  -3   6      426.70      391.27      9.50 o
  -3  -3   6     2334.86     2161.36     44.96 o
  -2  -3   6     7724.70     7328.50    303.27 o
  -1  -3   6     2346.83     2089.31     31.70 o
   0  -3   6      119.58      115.80      5.21 o
   1  -3   6       74.59       71.87      4.14 o
   2  -3   6        5.04        7.58      3.34 o
   3  -3   6    12373.38    13043.02    307.19 o
   4  -3   6     6706.21     6425.15    245.19 o
   5  -3   6      934.47     1059.39     18.28 o
   6  -3   6      345.57      293.06      6.34 o
   7  -3   6     2245.83     2216.48     25.33 o
   8  -3   6     3400.67     3403.99     20.35 o
   9  -3   6      896.49      836.54     15.11 o
  10  -3   6       32.87       26.66     11.20 o
  11  -3   6      116.63      148.14     13.53 o
 -11  -2   6       85.42       57.20     10.93 o
 -10  -2   6       46.48       40.05     12.39 o
  -9  -2   6     1240.95     1341.37     59.46 o
  -8  -2   6      134.13      155.01      7.98 o
  -7  -2   6       66.40       90.52      6.91 o
  -6  -2   6     2582.34     2618.61     31.44 o
  -5  -2   6     8683.38     9010.77    166.03 o
  -4  -2   6      528.67      439.99      8.02 o
  -3  -2   6     2779.05     3126.03    162.39 o
  -2  -2   6      786.65      980.78     11.00 o
  -1  -2   6      950.49      837.41     17.26 o
   0  -2   6     1319.04     1200.01     19.50 o
   1  -2   6      406.67      432.61      6.30 o
   2  -2   6     4297.76     4693.68     26.95 o
   3  -2   6        2.09        2.27      3.39 o
   4  -2   6       61.95       37.68      4.58 o
   5  -2   6     2094.49     2060.83     27.48 o
   6  -2   6     2030.43     2234.08     14.48 o
   7  -2   6      192.18      233.14      7.10 o
   8  -2   6       41.85       44.58      6.14 o
   9  -2   6      152.06      145.88      9.90 o
  10  -2   6      477.05      440.06     16.23 o
  11  -2   6      412.25      386.91     16.34 o
 -11  -1   6     1024.36     1081.89     59.95 o
 -10  -1   6      408.65      438.68     34.57 o
  -9  -1   6      280.92      295.49     14.10 o
  -8  -1   6     1031.52     1185.05     14.63 o
  -7  -1   6     2720.97     3060.49     27.31 o
  -6  -1   6     6662.51     7041.43     30.07 o
  -5  -1   6     3642.35     3676.30     68.69 o
  -4  -1   6       61.73       93.29      4.69 o
  -3  -1   6     7165.68     7052.34     33.55 o
  -2  -1   6     3483.28     3685.79     17.85 o
  -1  -1   6     6561.09     6714.68     28.25 o
   0  -1   6     5167.13     5120.97     36.43 o
   1  -1   6     2315.38     2099.51     47.71 o
   2  -1   6      770.61      873.31      9.44 o
   3  -1   6    13932.48    15020.44     41.63 o
   4  -1   6     5280.60     4823.79     54.62 o
   5  -1   6     2572.41     2612.56     38.83 o
   6  -1   6       16.59       12.95      4.83 o
   7  -1   6       40.31       46.49      5.49 o
   8  -1   6     1802.17     1866.73     30.96 o
   9  -1   6     1447.90     1516.01     80.80 o
  10  -1   6     2232.09     2240.79     60.02 o
  11  -1   6        0.88        0.00     12.19 o
 -11   0   6        0.31        1.35     15.29 o
 -10   0   6      768.06      785.18     50.23 o
  -9   0   6     1159.38     1202.13     21.82 o
  -8   0   6      265.58      253.13      8.52 o
  -7   0   6      498.74      479.94     12.27 o
  -6   0   6      767.98      787.01     12.23 o
  -5   0   6     2014.85     1982.86     53.58 o
  -4   0   6      511.67      635.38     14.55 o
  -3   0   6       70.38       93.09      4.45 o
  -2   0   6     1329.33     1196.40     18.74 o
  -1   0   6     1103.22     1170.85     20.07 o
   0   0   6     1247.65     1254.54     13.32 o
   1   0   6     3039.12     3071.57     22.94 o
   2   0   6     1278.92     1186.15     14.82 o
   3   0   6      706.88      635.63     21.62 o
   4   0   6      505.13      626.03     16.39 o
   5   0   6     2225.39     2323.56     18.67 o
   6   0   6       81.02       68.49      5.19 o
   7   0   6      805.73      789.19     11.50 o
   8   0   6     3814.54     3869.41     45.82 o
   9   0   6      875.39      849.14     18.95 o
  10   0   6       23.61        4.80     11.62 o
  11   0   6       37.99       35.59     10.18 o
 -12   1   6       39.30       47.93     14.06 o
 -11   1   6     2105.13     2289.86    105.03 o
 -10   1   6     2938.29     2990.01     39.24 o
  -9   1   6     3131.44     3245.94     21.52 o
  -8   1   6       74.80       98.80     10.21 o
  -7   1   6     1176.29     1273.14     18.79 o
  -6   1   6      781.88      771.38     14.49 o
  -5   1   6     7478.15     7754.85    141.61 o
  -4   1   6     1463.08     1421.92     18.68 o
  -3   1   6     1865.32     1907.19     60.92 o
  -2   1   6       16.91       19.93      3.85 o
  -1   1   6    12094.07    11833.28    201.43 o
   0   1   6    14998.94    15661.55    108.51 o
   1   1   6     4894.77     4905.23     28.29 o
   2   1   6       11.72       39.18      6.83 o
   3   1   6       60.36       59.89      4.46 o
   4   1   6     8011.29     8571.08     35.49 o
   5   1   6     4134.82     4351.18     32.18 o
   6   1   6      120.68      102.79      5.69 o
   7   1   6      711.16      718.97     11.58 o
   8   1   6      164.54      168.18     11.81 o
   9   1   6     3482.33     3494.43    149.34 o
  10   1   6     1307.29     1235.58     23.69 o
  11   1   6      321.63      275.30     13.17 o
 -12   2   6      227.57      193.31     15.48 o
 -11   2   6      927.89      870.48     39.06 o
 -10   2   6       16.96       17.39      9.34 o
  -9   2   6      424.43      407.65      9.86 o
  -8   2   6        1.78        1.24      5.59 o
  -7   2   6       78.86       71.98      5.49 o
  -6   2   6      615.13      661.54     23.62 o
  -5   2   6      157.69      146.52      7.04 o
  -4   2   6     1593.82     1475.53     36.31 o
  -3   2   6     2995.24     2512.40    111.11 o
  -2   2   6     4083.39     3730.50    210.40 o
  -1   2   6     6380.23     5988.76     32.37 o
   0   2   6     1339.18     1228.28     12.22 o
   1   2   6     4102.01     4409.13     93.45 o
   2   2   6        7.41        0.00      6.67 o
   3   2   6       99.03       93.53      7.89 o
   4   2   6     1975.78     1946.85     13.07 o
   5   2   6      167.93      207.59      6.34 o
   6   2   6      872.97      844.00     11.81 o
   7   2   6      419.20      433.24     13.52 o
   8   2   6     5923.78     5710.19     44.89 o
   9   2   6     1365.44     1317.35     23.18 o
  10   2   6       49.07       49.77     10.24 o
  11   2   6      177.46      144.66     21.15 o
 -11   3   6        2.40        1.05     14.49 o
 -10   3   6      940.44      962.63     34.91 o
  -9   3   6     2110.20     2122.21     22.63 o
  -8   3   6     1121.97     1182.70     16.64 o
  -7   3   6       24.22       33.78      6.25 o
  -6   3   6      310.78      296.23      8.16 o
  -5   3   6     8717.02     8603.76     65.77 o
  -4   3   6    14290.35    14139.72    342.00 o
  -3   3   6     4148.14     4093.63    126.42 o
  -2   3   6      854.71      983.84     33.95 o
  -1   3   6      406.85      315.41     11.63 o
   0   3   6     4188.09     4080.92     52.69 o
   1   3   6     2338.42     2247.31    101.46 o
   2   3   6       38.82       60.92      7.76 o
   3   3   6      181.55      174.03     10.65 o
   4   3   6     1780.65     1689.13     82.03 o
   5   3   6     5241.92     5307.55     44.20 o
   6   3   6     3277.76     3412.87     35.20 o
   7   3   6        2.84       20.71      7.48 o
   8   3   6      235.45      233.65     10.46 o
   9   3   6      967.08      984.53     24.65 o
  10   3   6     1580.03     1634.82     31.11 o
 -11   4   6       46.43       41.02     15.57 o
 -10   4   6      105.22      101.71      9.97 o
  -9   4   6        7.42       11.87      8.89 o
  -8   4   6      190.79      224.84      8.90 o
  -7   4   6     2530.52     2470.93     35.19 o
  -6   4   6     2362.20     2299.12     21.15 o
  -5   4   6     3006.18     2753.09     20.40 o
  -4   4   6      105.65      146.13     11.90 o
  -3   4   6      292.12      423.71      8.52 o
  -2   4   6        8.33        2.01      4.27 o
  -1   4   6      105.99      117.67      5.08 o
   0   4   6     2220.96     2164.36     15.82 o
   1   4   6       11.61        8.97      7.47 o
   2   4   6      187.09      182.19     14.28 o
   3   4   6     1631.08     1574.52     29.18 o
   4   4   6     4161.33     4161.85     81.46 o
   5   4   6     3101.34     3024.17    114.55 o
   6   4   6       11.84       18.01      6.22 o
   7   4   6      130.48      145.93      7.80 o
   8   4   6       59.68       53.67      8.30 o
   9   4   6      101.00       97.17     10.75 o
  10   4   6      813.33      903.32     41.59 o
 -11   5   6      385.02      353.65     20.95 o
 -10   5   6      333.04      322.58     13.22 o
  -9   5   6     2539.22     2531.19     29.01 o
  -8   5   6     2598.80     2559.57     33.05 o
  -7   5   6     1009.31      999.69     13.74 o
  -6   5   6      394.44      359.98     14.56 o
  -5   5   6     1476.00     1438.74     16.53 o
  -4   5   6     1923.76     1840.43     32.24 o
  -3   5   6     1674.58     1463.71     23.68 o
  -2   5   6      186.32      216.06      5.66 o
  -1   5   6      231.90      213.00     12.51 o
   0   5   6      990.51      969.53     13.72 o
   1   5   6     5011.88     5082.01     70.36 o
   2   5   6     6734.65     7158.45    103.68 o
   3   5   6     1519.11     1449.29     26.91 o
   4   5   6      127.12      119.14      6.58 o
   5   5   6     1785.74     1828.45     29.41 o
   6   5   6     1378.85     1380.05     30.31 o
   7   5   6       12.99       25.19      6.73 o
   8   5   6       15.62       10.57      9.44 o
   9   5   6       46.44       52.97     10.56 o
 -11   6   6      341.00      314.52     13.86 o
 -10   6   6     1216.11     1272.24     45.27 o
  -9   6   6       60.58       67.31     10.23 o
  -8   6   6      158.89      126.56     10.27 o
  -7   6   6       54.68       50.50      7.61 o
  -6   6   6      535.26      461.04     11.01 o
  -5   6   6      441.52      427.29     15.81 o
  -4   6   6       13.97       13.39      6.57 o
  -3   6   6      594.74      606.38     11.75 o
  -2   6   6      212.74      184.07      6.91 o
  -1   6   6     3017.21     2864.85     23.20 o
   0   6   6     8888.04     8826.76     96.73 o
   1   6   6     4455.50     4141.56     58.90 o
   2   6   6        0.22        9.60      7.61 o
   3   6   6       15.56       14.50      7.94 o
   4   6   6        3.02        0.00      8.28 o
   5   6   6     1897.76     1855.43     23.14 o
   6   6   6      508.03      466.97     11.76 o
   7   6   6       23.70        8.05      9.29 o
   8   6   6       30.15       34.67     12.62 o
   9   6   6     1247.49     1353.71    121.53 o
 -10   7   6        0.02        0.00     10.29 o
  -9   7   6      834.51      846.33     30.45 o
  -8   7   6     1472.97     1412.83     31.64 o
  -7   7   6       74.91      108.72      9.73 o
  -6   7   6      575.59      615.33     11.91 o
  -5   7   6        0.59        5.00      7.21 o
  -4   7   6     2483.75     2363.36     20.52 o
  -3   7   6     6744.36     6581.26     42.00 o
  -2   7   6     3016.04     3084.83     28.04 o
  -1   7   6      561.15      610.45     15.14 o
   0   7   6      645.61      604.12     16.19 o
   1   7   6     2923.85     2939.64     45.93 o
   2   7   6     1226.80     1242.81     22.22 o
   3   7   6        9.74        6.32      8.15 o
   4   7   6       16.38        6.77      8.77 o
   5   7   6      219.46      173.13     11.47 o
   6   7   6      667.18      600.22     53.67 o
   7   7   6     2665.56     2635.64    114.61 o
   8   7   6     1126.00     1153.61     54.01 o
 -10   8   6       79.21       79.43     11.86 o
  -9   8   6     1002.99      972.77     19.02 o
  -8   8   6       14.06        5.82      9.85 o
  -7   8   6      149.97       92.55     10.31 o
  -6   8   6        1.88        5.97      6.20 o
  -5   8   6     1041.89     1132.57     18.61 o
  -4   8   6     1556.84     1559.82     17.79 o
  -3   8   6      375.23      328.49     14.38 o
  -2   8   6        8.25        0.00      8.66 o
  -1   8   6       19.54        7.08      6.89 o
   0   8   6       55.04       68.93      7.48 o
   1   8   6       24.56       32.05      6.42 o
   2   8   6      136.37      132.84     10.48 o
   3   8   6        0.27        3.42      8.98 o
   4   8   6       32.58       32.34     10.09 o
   5   8   6      795.39      845.82     24.28 o
   6   8   6     1819.14     1779.41    108.39 o
   7   8   6      689.88      555.49     23.38 o
   8   8   6       36.71       11.29     14.63 o
  -9   9   6       35.67       21.54     11.06 o
  -8   9   6      191.21      139.48     12.20 o
  -7   9   6     1316.75     1230.14     17.39 o
  -6   9   6      417.20      367.71     10.31 o
  -5   9   6     1002.04      976.61     23.40 o
  -4   9   6       19.81       22.02     13.65 o
  -3   9   6     2442.92     2283.88     45.54 o
  -2   9   6        3.98        4.48      9.75 o
  -1   9   6       53.95       40.01      8.07 o
   0   9   6       40.74       29.28      7.93 o
   1   9   6        4.19        1.69      7.81 o
   2   9   6      866.57      833.18     17.73 o
   3   9   6     1162.54     1107.60     25.87 o
   4   9   6     1246.81     1157.69     58.92 o
   5   9   6      407.32      414.31     20.35 o
   6   9   6      137.09      162.53     18.15 o
   7   9   6      392.02      363.86     32.23 o
  -9  10   6      256.76      324.28     28.71 o
  -8  10   6     1452.01     1442.85     22.97 o
  -7  10   6      200.88      256.38     10.78 o
  -6  10   6        2.92        4.14      8.04 o
  -5  10   6       23.73       14.67      8.46 o
  -4  10   6      495.47      529.83     16.16 o
  -3  10   6     1097.20     1296.07     53.60 o
  -2  10   6      322.58      351.62     13.81 o
  -1  10   6        2.79       11.47     10.00 o
   0  10   6       29.07       21.85      8.36 o
   1  10   6     1605.57     1599.23     20.02 o
   2  10   6     1210.45     1339.37     83.75 o
   3  10   6      521.25      545.26     31.94 o
   4  10   6       65.23       67.00     23.45 o
   5  10   6      167.12      171.72     18.17 o
   6  10   6      912.66      972.57     29.04 o
  -8  11   6       46.22       63.11     14.42 o
  -7  11   6     1279.14     1290.33     31.81 o
  -6  11   6      391.67      387.73     13.42 o
  -5  11   6       46.98       30.15      9.32 o
  -4  11   6      387.67      343.68     23.81 o
  -3  11   6      453.85      479.59     16.36 o
  -2  11   6      165.67      176.53     26.15 o
  -1  11   6      692.19      700.85     29.97 o
   0  11   6     1228.49     1214.77     18.82 o
   1  11   6      988.18     1054.09     26.54 o
   2  11   6       75.28       80.63     15.54 o
   3  11   6      235.77      230.61     18.73 o
   4  11   6        6.82        6.14     15.77 o
   5  11   6       10.94        0.00     15.97 o
  -7  12   6      455.64      471.56     17.02 o
  -6  12   6       58.47       42.92     11.01 o
  -5  12   6       12.75       15.25      8.61 o
  -4  12   6        0.78        0.00      9.91 o
  -3  12   6      856.77      949.14     21.81 o
  -2  12   6      521.89      599.69     50.31 o
  -1  12   6     1270.39     1398.38     84.38 o
   0  12   6        0.85        5.09     10.96 o
   1  12   6      109.12       99.86     16.54 o
   2  12   6     1537.42     1734.56     59.91 o
   3  12   6      613.96      688.50     25.65 o
  -5  13   6       30.40       22.47     10.86 o
  -4  13   6      544.20      551.37     15.53 o
  -3  13   6        7.58       11.01     13.68 o
  -2  13   6       26.13       37.36     22.45 o
  -1  13   6      526.59      494.75     35.48 o
   0  13   6       53.56       53.21     12.66 o
   1  13   6      202.22      142.22     24.49 o
  -2 -15   7      244.04      289.86     20.69 o
  -1 -15   7      178.77      207.97     18.13 o
   0 -15   7      427.67      479.12     18.12 o
   1 -15   7      818.90      959.75     90.85 o
   2 -15   7        4.34       19.01     12.52 o
   3 -15   7       34.51       34.60     10.27 o
   4 -15   7       13.29       18.62      9.41 o
   5 -15   7     1452.00     1530.95     51.65 o
  -4 -14   7       79.89       96.60     18.01 o
  -3 -14   7      271.38      360.88     57.27 o
  -2 -14   7       45.89       47.22     15.27 o
  -1 -14   7       65.82       62.87     10.60 o
   0 -14   7      188.78      175.37     13.63 o
   1 -14   7      301.98      269.42     16.91 o
   2 -14   7       39.01       42.21     12.35 o
   3 -14   7       52.90       29.07     12.27 o
   4 -14   7      699.45      591.88     26.04 o
   5 -14   7       75.19       73.88     10.77 o
   6 -14   7      171.55      157.24     11.97 o
   7 -14   7      171.02      160.80     14.13 o
  -5 -13   7      774.15      747.93     18.58 o
  -4 -13   7      608.06      668.86     16.89 o
  -3 -13   7     1000.05      925.80     18.22 o
  -2 -13   7      165.88      189.03     16.99 o
  -1 -13   7        0.99        7.11      8.99 o
   0 -13   7        1.42        6.51      9.23 o
   1 -13   7     1321.69     1262.01     22.54 o
   2 -13   7     1325.49     1390.42     41.97 o
   3 -13   7     1122.26     1099.63     53.22 o
   4 -13   7      149.00      144.40     10.52 o
   5 -13   7      477.41      460.59     12.05 o
   6 -13   7      442.59      473.49     18.55 o
   7 -13   7      219.31      273.05     23.43 o
   8 -13   7        5.40        4.07     13.35 o
  -6 -12   7      309.66      262.15     20.15 o
  -5 -12   7      229.01      232.62     13.21 o
  -4 -12   7      624.37      655.72     23.47 o
  -3 -12   7        1.61        9.87      9.53 o
  -2 -12   7       71.00       60.82      9.79 o
  -1 -12   7      850.32      887.98     19.05 o
   0 -12   7     1442.66     1424.44     18.77 o
   1 -12   7     1214.47     1135.84     21.01 o
   2 -12   7      137.56      140.50     18.77 o
   3 -12   7      340.53      361.25     14.58 o
   4 -12   7      287.80      285.57     14.26 o
   5 -12   7      818.15      814.58     13.28 o
   6 -12   7      357.95      350.04     15.84 o
   7 -12   7      140.45      130.00     11.16 o
   8 -12   7      152.71      157.57     12.60 o
   9 -12   7      258.22      236.13     13.91 o
  -7 -11   7      724.38      661.83     41.21 o
  -6 -11   7       31.81       24.53     11.14 o
  -5 -11   7        3.92        0.00     10.03 o
  -4 -11   7      329.56      400.39     15.71 o
  -3 -11   7     2558.11     2501.28     35.81 o
  -2 -11   7      494.83      529.34     16.27 o
  -1 -11   7      131.16      120.18      7.45 o
   0 -11   7      146.79      146.05      7.52 o
   1 -11   7     1871.96     1854.35     15.87 o
   2 -11   7     1633.51     1680.28     32.89 o
   3 -11   7       52.95       66.68      7.46 o
   4 -11   7       31.52       40.09     10.23 o
   5 -11   7       22.89       10.60      6.85 o
   6 -11   7      235.82      221.27     10.16 o
   7 -11   7      802.22      886.23     16.56 o
   8 -11   7      476.89      510.17     19.73 o
   9 -11   7      207.28      197.92     13.22 o
  -8 -10   7      769.73      737.46     28.17 o
  -7 -10   7        2.03        0.00     10.98 o
  -6 -10   7      115.54      110.99     11.34 o
  -5 -10   7      242.47      200.18     25.37 o
  -4 -10   7     2960.28     2788.84     37.09 o
  -3 -10   7      199.22      235.57      9.57 o
  -2 -10   7      206.97      165.66      8.36 o
  -1 -10   7     1174.70     1218.53     14.00 o
   0 -10   7     2056.01     2105.91     42.52 o
   1 -10   7     2013.07     2003.02     53.31 o
   2 -10   7      914.11      962.50     17.09 o
   3 -10   7      445.26      463.01     10.06 o
   4 -10   7       46.63       56.50      7.76 o
   5 -10   7      429.65      443.11      9.63 o
   6 -10   7     4361.58     4393.80     27.57 o
   7 -10   7      209.99      174.50     12.68 o
   8 -10   7       20.24       20.56      9.85 o
   9 -10   7      354.29      388.87     27.44 o
  10 -10   7      659.35      655.31     27.92 o
  -8  -9   7      357.76      305.82     16.19 o
  -7  -9   7      367.53      371.09     21.70 o
  -6  -9   7        0.96        0.00      9.81 o
  -5  -9   7      670.35      647.64     13.41 o
  -4  -9   7       93.93       76.30      8.07 o
  -3  -9   7     7700.31     7512.62     42.25 o
  -2  -9   7     2326.63     2268.32     38.27 o
  -1  -9   7     1081.30     1082.97     34.43 o
   0  -9   7       45.18       39.87      5.54 o
   1  -9   7      239.37      240.46      7.37 o
   2  -9   7      710.24      739.82     16.03 o
   3  -9   7      712.46      736.70     10.85 o
   4  -9   7       20.54       18.48      7.17 o
   5  -9   7       10.25       15.77      5.89 o
   6  -9   7       43.13       37.05      6.20 o
   7  -9   7     1179.50     1149.01     17.16 o
   8  -9   7      740.21      701.65     23.50 o
   9  -9   7       73.74       75.43     10.43 o
  10  -9   7       38.66       27.80     11.70 o
  -9  -8   7       36.91       28.09     10.50 o
  -8  -8   7     1125.25     1007.73     41.32 o
  -7  -8   7      149.72      128.29      8.88 o
  -6  -8   7      489.48      518.62     12.38 o
  -5  -8   7      452.81      399.68     13.21 o
  -4  -8   7     4231.30     4403.01     49.48 o
  -3  -8   7     5224.25     5312.13     41.39 o
  -2  -8   7     2309.64     2449.10     39.69 o
  -1  -8   7      221.31      271.65      9.32 o
   0  -8   7       40.34       45.24      4.76 o
   1  -8   7      639.21      542.67      8.98 o
   2  -8   7     7455.65     7634.59     69.12 o
   3  -8   7     1759.42     1733.13     34.78 o
   4  -8   7      101.15       88.49      8.11 o
   5  -8   7      135.80      141.97      6.48 o
   6  -8   7     4261.46     4378.69     25.81 o
   7  -8   7     1023.39     1021.22     31.22 o
   8  -8   7       12.35        1.82      8.93 o
   9  -8   7      303.03      304.19     18.39 o
  10  -8   7       62.89       82.99     11.00 o
  11  -8   7     1182.36     1163.55     30.99 o
 -10  -7   7      159.01      137.69     11.89 o
  -9  -7   7       22.94        5.99     10.13 o
  -8  -7   7      356.30      325.91     16.45 o
  -7  -7   7     3687.48     3671.04     85.21 o
  -6  -7   7     4583.74     4501.17     55.08 o
  -5  -7   7        8.78        7.27      5.57 o
  -4  -7   7      458.88      439.59     10.82 o
  -3  -7   7       94.69       69.88      8.78 o
  -2  -7   7     2000.56     1969.93     31.87 o
  -1  -7   7      475.74      475.22     11.42 o
   0  -7   7      178.42      179.17      8.12 o
   1  -7   7      293.75      297.95     10.31 o
   2  -7   7       97.09       71.44      4.35 o
   3  -7   7     7959.42     7899.32     78.57 o
   4  -7   7     2519.98     2360.15     68.07 o
   5  -7   7      578.36      563.82     17.61 o
   6  -7   7       92.63      119.09      7.66 o
   7  -7   7       92.89       59.81      7.62 o
   8  -7   7      358.63      268.58     12.39 o
   9  -7   7       80.95       90.53     11.03 o
  10  -7   7      105.85      103.10     10.60 o
  11  -7   7      348.08      362.96     21.37 o
 -10  -6   7       36.12       23.07     10.60 o
  -9  -6   7     1134.25     1145.10     16.28 o
  -8  -6   7     2191.87     2230.47     24.78 o
  -7  -6   7     4567.99     4619.56     82.10 o
  -6  -6   7       72.10       68.11      8.33 o
  -5  -6   7      385.48      381.94     10.61 o
  -4  -6   7       47.65       50.23      7.21 o
  -3  -6   7      936.72      985.64     31.96 o
  -2  -6   7     7459.53     7724.28    234.56 o
  -1  -6   7     1118.00     1116.18     26.97 o
   0  -6   7      228.87      213.96      8.75 o
   1  -6   7     6913.91     6725.95     54.99 o
   2  -6   7    10327.58    10549.00     39.29 o
   3  -6   7     7305.06     7395.76     40.56 o
   4  -6   7      386.54      410.96     10.80 o
   5  -6   7      240.62      243.78      8.55 o
   6  -6   7     1044.49     1135.28     13.49 o
   7  -6   7      505.56      597.70     13.97 o
   8  -6   7     1137.30     1191.39     15.24 o
   9  -6   7        5.78       15.10      9.02 o
  10  -6   7        0.32        6.86      9.11 o
  11  -6   7      401.14      350.92     20.37 o
 -10  -5   7     1393.24     1437.03     22.46 o
  -9  -5   7      160.39      190.67     11.04 o
  -8  -5   7        0.16        5.56      8.17 o
  -7  -5   7      163.83      134.11     29.85 o
  -6  -5   7      451.18      459.43     18.49 o
  -5  -5   7        6.03       10.29      6.96 o
  -4  -5   7      295.41      328.48      9.77 o
  -3  -5   7     1435.33     1619.54     33.23 o
  -2  -5   7     5719.02     5934.48    244.30 o
  -1  -5   7     6292.90     5704.44     34.73 o
   0  -5   7    12859.92    12947.22     36.65 o
   1  -5   7      595.63      415.05     18.17 o
   2  -5   7       17.02        5.80      6.83 o
   3  -5   7     2063.80     2345.50     19.69 o
   4  -5   7       20.34       15.50      5.65 o
   5  -5   7       15.64       13.60      6.12 o
   6  -5   7      129.54      115.73      6.89 o
   7  -5   7     1525.07     1424.30     25.74 o
   8  -5   7        8.59       19.25      7.30 o
   9  -5   7      210.82      194.73     10.67 o
  10  -5   7      309.98      315.28     12.31 o
  11  -5   7      153.49      158.87     16.60 o
 -11  -4   7      882.14      956.58     23.14 o
 -10  -4   7       19.42       27.62      9.87 o
  -9  -4   7       53.28       43.21     12.20 o
  -8  -4   7      131.76      134.87      8.68 o
  -7  -4   7      703.58      762.85     12.43 o
  -6  -4   7     1371.88     1352.02     23.67 o
  -5  -4   7      808.19      905.85     23.72 o
  -4  -4   7      234.05      186.26      6.08 o
  -3  -4   7     7294.76     7936.33    268.89 o
  -2  -4   7     8296.78     7912.00    232.80 o
  -1  -4   7     2387.24     2351.71     28.48 o
   0  -4   7      173.80      182.49     11.47 o
   1  -4   7      766.54      658.14     18.67 o
   2  -4   7      255.76      349.80     18.54 o
   3  -4   7     6235.40     6181.96    226.84 o
   4  -4   7      617.98      596.97     11.57 o
   5  -4   7      126.87      166.99      7.55 o
   6  -4   7       13.76        7.00      5.68 o
   7  -4   7     3729.22     3754.13     41.65 o
   8  -4   7     6159.72     6066.77     31.22 o
   9  -4   7     1403.13     1358.34     26.86 o
  10  -4   7        7.31        3.31      8.75 o
  11  -4   7      291.15      278.12     29.31 o
 -11  -3   7      408.80      415.83     16.86 o
 -10  -3   7      133.32      154.76     14.04 o
  -9  -3   7      160.66      153.97     26.23 o
  -8  -3   7       75.62      112.31      8.12 o
  -7  -3   7        3.03        3.35      6.40 o
  -6  -3   7      332.97      277.20     11.74 o
  -5  -3   7     7024.79     7634.38    144.30 o
  -4  -3   7     2006.31     1944.95     39.77 o
  -3  -3   7     2762.04     2910.03    159.36 o
  -2  -3   7      607.41      536.97     11.43 o
  -1  -3   7     2602.26     2397.64     42.19 o
   0  -3   7      180.99      160.31      5.13 o
   1  -3   7      863.38      973.20     12.68 o
   2  -3   7     6178.98     6175.97    142.91 o
   3  -3   7       53.79       94.66      8.17 o
   4  -3   7      560.33      538.69      9.96 o
   5  -3   7     1357.87     1540.54     23.47 o
   6  -3   7     2198.70     2255.54     15.11 o
   7  -3   7     1128.51     1206.82     11.43 o
   8  -3   7      484.97      494.61     10.51 o
   9  -3   7      268.74      230.92      8.64 o
  10  -3   7      104.49       95.61     11.75 o
  11  -3   7       23.00       23.66     11.57 o
 -11  -2   7      395.23      412.91     17.89 o
 -10  -2   7      754.10      841.24     25.32 o
  -9  -2   7     1107.73     1108.94     21.18 o
  -8  -2   7      228.41      257.24      9.46 o
  -7  -2   7     1433.17     1646.58     38.27 o
  -6  -2   7    11801.33    12633.46    107.17 o
  -5  -2   7     1498.22     1448.92     36.50 o
  -4  -2   7      157.30      185.54      5.20 o
  -3  -2   7      239.51      245.11      7.97 o
  -2  -2   7     6769.60     6860.09     47.96 o
  -1  -2   7     8894.02     9228.54     96.23 o
   0  -2   7        2.37        7.65      4.13 o
   1  -2   7     1003.21     1083.17     24.58 o
   2  -2   7     1283.89     1277.28     28.57 o
   3  -2   7    13705.54    14148.95    231.03 o
   4  -2   7    16504.01    16262.96    113.74 o
   5  -2   7     2285.06     2237.89     18.07 o
   6  -2   7       55.06       32.24      4.79 o
   7  -2   7      591.52      640.55     11.85 o
   8  -2   7     1141.54     1204.98     44.46 o
   9  -2   7      957.72      978.46     14.50 o
  10  -2   7       78.12       74.36     12.12 o
  11  -2   7       48.89       29.51     12.14 o
 -11  -1   7        0.78        0.14     12.97 o
 -10  -1   7      899.95      947.82     33.96 o
  -9  -1   7     1658.54     1628.55     40.89 o
  -8  -1   7     1079.83     1122.14     20.91 o
  -7  -1   7     1995.55     1955.87     19.20 o
  -6  -1   7       28.59       47.41      5.52 o
  -5  -1   7     3823.32     4118.16     37.07 o
  -4  -1   7        9.69        8.33      4.70 o
  -3  -1   7       99.28       49.30      5.55 o
  -2  -1   7     4040.43     3694.34     64.42 o
  -1  -1   7     2387.03     2787.72     67.78 o
   0  -1   7      805.21      686.80     15.35 o
   1  -1   7     2697.93     2313.78     29.46 o
   2  -1   7     4036.40     3196.37     68.98 o
   3  -1   7     1756.01     1433.97     12.97 o
   4  -1   7     1562.78     1462.69     33.75 o
   5  -1   7      121.25      131.07      5.75 o
   6  -1   7      220.39      204.82      6.38 o
   7  -1   7      261.57      252.97     11.05 o
   8  -1   7      371.82      321.49      9.74 o
   9  -1   7        1.70       13.75     10.51 o
  10  -1   7       15.53       20.82     11.88 o
  11  -1   7       25.55       26.25     12.58 o
 -11   0   7     1483.32     1522.04    111.14 o
 -10   0   7     1004.38     1056.40     43.65 o
  -9   0   7       31.81       25.51      6.97 o
  -8   0   7      137.91      172.83      9.82 o
  -7   0   7      449.60      422.28      8.62 o
  -6   0   7     1316.39     1171.18     10.62 o
  -5   0   7     1771.04     1711.09     16.46 o
  -4   0   7      636.77      571.39     29.76 o
  -3   0   7        3.03        1.59      3.87 o
  -2   0   7     3251.93     2924.38     58.70 o
  -1   0   7     8523.86     7573.42     52.40 o
   0   0   7    25766.91    27782.53    450.66 o
   1   0   7     5542.23     5475.32     47.72 o
   2   0   7     1977.87     2319.17     32.33 o
   3   0   7      815.50     1053.60     12.25 o
   4   0   7     1587.97     1481.56     16.56 o
   5   0   7     1002.74      947.83     12.75 o
   6   0   7      310.13      315.76      8.40 o
   7   0   7      218.74      274.02      8.86 o
   8   0   7      391.83      353.24     14.03 o
   9   0   7     2175.11     2122.75     50.51 o
  10   0   7     1337.63     1368.57     59.78 o
  11   0   7      904.89      880.13     22.13 o
 -11   1   7      680.49      674.00     21.32 o
 -10   1   7       50.86       57.36     10.24 o
  -9   1   7      397.87      427.61     10.04 o
  -8   1   7       68.79       81.84      7.73 o
  -7   1   7        3.48        7.35      5.21 o
  -6   1   7     1159.91     1237.67     25.59 o
  -5   1   7      304.12      312.25     11.57 o
  -4   1   7      150.20      149.18      9.90 o
  -3   1   7      163.47      129.40      4.35 o
  -2   1   7     4987.48     4849.51     33.11 o
  -1   1   7     6862.99     6517.11     29.37 o
   0   1   7     5178.36     5348.30     34.83 o
   1   1   7     3326.50     3743.91     20.87 o
   2   1   7     2118.08     2204.82     85.89 o
   3   1   7     2205.82     2231.79     57.74 o
   4   1   7     3774.57     3890.16     33.55 o
   5   1   7      407.15      414.47     11.24 o
   6   1   7       34.68       46.05      6.43 o
   7   1   7      263.03      321.91      9.25 o
   8   1   7     6850.67     7071.60     95.29 o
   9   1   7     1229.88     1232.35     22.43 o
  10   1   7      192.89      161.24     14.22 o
  11   1   7       35.17       33.89     10.79 o
 -11   2   7      173.90      187.98     26.73 o
 -10   2   7     1809.68     1746.12     21.69 o
  -9   2   7     1804.56     1750.81     27.42 o
  -8   2   7       55.31       53.53      8.02 o
  -7   2   7       39.19       32.38      5.24 o
  -6   2   7       62.60       59.61      6.34 o
  -5   2   7     5647.18     5530.86     28.65 o
  -4   2   7     5734.37     5427.47     49.79 o
  -3   2   7     2255.95     1993.20     44.84 o
  -2   2   7       72.14       69.74      9.28 o
  -1   2   7     1584.49     1515.19     33.48 o
   0   2   7    18490.38    19733.78     90.49 o
   1   2   7     1075.41     1030.98     30.08 o
   2   2   7        1.91        1.90      6.95 o
   3   2   7       60.25       52.69      6.75 o
   4   2   7     2538.61     2468.03     32.50 o
   5   2   7     4170.28     4152.83     20.37 o
   6   2   7     1612.97     1617.40     16.19 o
   7   2   7     4296.93     4006.67     85.22 o
   8   2   7      559.45      551.84     45.43 o
   9   2   7       81.93       72.46     12.04 o
  10   2   7     1271.69     1262.65     27.13 o
 -11   3   7      214.02      203.12     18.02 o
 -10   3   7      806.59      712.88     15.81 o
  -9   3   7       39.21       37.37      7.83 o
  -8   3   7        1.99        6.14      7.20 o
  -7   3   7       12.73       16.77      6.61 o
  -6   3   7      842.04      851.31     17.49 o
  -5   3   7     3700.66     3762.16     57.07 o
  -4   3   7      355.10      333.90     13.96 o
  -3   3   7      199.82      155.37      6.58 o
  -2   3   7     1548.59     1592.76     18.41 o
  -1   3   7      390.27      306.17      7.75 o
   0   3   7      108.35       91.59      5.15 o
   1   3   7       21.36       33.58      7.58 o
   2   3   7      659.03      791.90     21.04 o
   3   3   7     1776.80     1682.40     32.70 o
   4   3   7    10993.89    11082.67     54.25 o
   5   3   7     3849.78     3815.91    110.29 o
   6   3   7      120.47       95.59      8.03 o
   7   3   7      165.31      160.67     11.59 o
   8   3   7      658.79      714.80     30.50 o
   9   3   7     1302.08     1196.04     66.42 o
  10   3   7      129.82      108.09     10.28 o
 -11   4   7      229.55      218.57     18.58 o
 -10   4   7       91.28       65.27     11.66 o
  -9   4   7     1364.74     1426.35     17.46 o
  -8   4   7     2391.66     2163.75     33.21 o
  -7   4   7     1744.41     1749.98     25.69 o
  -6   4   7       51.91       39.42      6.66 o
  -5   4   7     3695.65     3689.27     24.42 o
  -4   4   7     2510.09     2360.74     35.26 o
  -3   4   7     1201.53     1083.10     12.75 o
  -2   4   7      365.91      332.91      6.34 o
  -1   4   7     1617.49     1715.11     20.17 o
   0   4   7     1368.16     1270.95     20.19 o
   1   4   7     5052.53     4725.65    142.74 o
   2   4   7     1707.37     1551.88     36.63 o
   3   4   7     2262.43     2175.21     41.76 o
   4   4   7      338.63      326.65     12.88 o
   5   4   7     2715.10     2790.23     36.44 o
   6   4   7     2448.86     2264.44     29.34 o
   7   4   7       51.40       51.82      7.11 o
   8   4   7      258.13      233.59     14.99 o
   9   4   7        0.05        0.00      9.84 o
  10   4   7      525.17      508.05     23.23 o
 -11   5   7       23.11       28.81     10.65 o
 -10   5   7      911.90      911.80     31.52 o
  -9   5   7      148.78      125.63     11.15 o
  -8   5   7      105.13       93.46      8.77 o
  -7   5   7      124.07      111.98      8.14 o
  -6   5   7     2962.21     3007.35     28.01 o
  -5   5   7      482.39      478.25     11.01 o
  -4   5   7       25.70       29.76      6.72 o
  -3   5   7      224.29      256.52      8.15 o
  -2   5   7       12.04       21.69      4.98 o
  -1   5   7      101.08       47.56      5.34 o
   0   5   7     7962.53     7783.10    182.87 o
   1   5   7     3885.83     3765.40     35.86 o
   2   5   7       82.96       96.88     10.42 o
   3   5   7       50.86       38.11      9.73 o
   4   5   7     1212.93     1179.58     21.63 o
   5   5   7     1927.96     1927.83     27.50 o
   6   5   7       98.33      101.11      9.71 o
   7   5   7       88.48       73.78      9.36 o
   8   5   7      114.65      119.40     18.97 o
   9   5   7      629.65      668.66     61.82 o
 -11   6   7      887.77      883.77     19.11 o
 -10   6   7      117.70      134.57     12.23 o
  -9   6   7     2349.92     2341.32     35.40 o
  -8   6   7      872.12      835.62     14.39 o
  -7   6   7     1721.79     1711.23     21.88 o
  -6   6   7       16.04       10.60      7.77 o
  -5   6   7      225.51      188.28      9.06 o
  -4   6   7       55.90       71.09      7.40 o
  -3   6   7     2236.88     2169.09     31.48 o
  -2   6   7      286.48      263.61      7.99 o
  -1   6   7     2861.79     2846.83     32.71 o
   0   6   7      102.99      115.84      6.35 o
   1   6   7     4142.34     3913.69     40.38 o
   2   6   7     3812.04     3737.29     41.05 o
   3   6   7       50.92       41.43      8.70 o
   4   6   7      293.36      268.78     11.72 o
   5   6   7      436.79      377.87     13.47 o
   6   6   7      724.14      667.19     16.79 o
   7   6   7      532.26      575.28     30.43 o
   8   6   7     1142.21     1177.81     23.42 o
   9   6   7     1046.61     1094.20     24.44 o
 -10   7   7      911.79      782.29     20.93 o
  -9   7   7      322.88      311.98     16.93 o
  -8   7   7      428.40      409.77     13.87 o
  -7   7   7       18.85       10.82      7.63 o
  -6   7   7      268.26      251.58     10.08 o
  -5   7   7     1348.37     1250.75     16.76 o
  -4   7   7     4350.51     4282.04     53.09 o
  -3   7   7       16.86       19.34      8.63 o
  -2   7   7      123.79      150.20     14.07 o
  -1   7   7      573.05      547.41     17.80 o
   0   7   7     3090.99     2976.89     44.40 o
   1   7   7     3021.12     3047.74     75.27 o
   2   7   7      140.30      140.72     10.02 o
   3   7   7        8.56       14.14      9.03 o
   4   7   7      269.68      264.96     12.37 o
   5   7   7     1396.44     1403.39     22.17 o
   6   7   7     3078.65     3146.55    123.93 o
   7   7   7      668.22      692.76     41.49 o
   8   7   7        8.39        8.38     22.60 o
 -10   8   7       71.91       92.79     14.82 o
  -9   8   7       52.37       47.17     11.39 o
  -8   8   7      862.67      827.41     20.81 o
  -7   8   7      106.03      100.67      9.22 o
  -6   8   7       39.70       59.25      7.22 o
  -5   8   7      672.23      604.00     17.85 o
  -4   8   7      440.88      441.46     34.60 o
  -3   8   7     6034.56     6003.49    118.29 o
  -2   8   7      655.89      652.71     15.33 o
  -1   8   7      630.05      597.16     16.60 o
   0   8   7      538.43      526.72     11.81 o
   1   8   7      407.87      385.54     13.11 o
   2   8   7      722.41      698.72     24.54 o
   3   8   7      991.41     1043.13     27.67 o
   4   8   7      721.39      676.68     20.68 o
   5   8   7       40.19       36.99     14.90 o
   6   8   7       81.24       69.74     16.01 o
   7   8   7      888.93      857.93     26.74 o
  -9   9   7      471.68      428.66     22.13 o
  -8   9   7      444.24      455.99     15.13 o
  -7   9   7       89.72      109.66      9.01 o
  -6   9   7       11.10        7.13      7.68 o
  -5   9   7      121.34      116.54     11.77 o
  -4   9   7     2627.66     2634.48     96.13 o
  -3   9   7      428.96      456.01     15.12 o
  -2   9   7      267.12      320.78     39.28 o
  -1   9   7       55.68       62.94     10.32 o
   0   9   7      458.53      411.86     23.34 o
   1   9   7        8.36        4.86      7.55 o
   2   9   7      940.26     1062.13     43.22 o
   3   9   7      364.56      356.04     20.36 o
   4   9   7       51.73       59.09     14.85 o
   5   9   7        4.46       10.76     14.87 o
   6   9   7     3364.30     3518.72    135.27 o
  -8  10   7      228.78      280.84     30.31 o
  -7  10   7     1226.18     1376.35     21.77 o
  -6  10   7      387.89      426.99     16.19 o
  -5  10   7      353.96      403.50     27.99 o
  -4  10   7      309.52      339.86     27.78 o
  -3  10   7      375.56      392.20     28.42 o
  -2  10   7       26.50       35.41     11.11 o
  -1  10   7      501.40      576.58     16.06 o
   0  10   7       29.07       51.44      8.95 o
   1  10   7      265.73      259.82     23.96 o
   2  10   7      426.67      415.33     27.96 o
   3  10   7      542.71      562.57     44.33 o
   4  10   7      180.40      187.52     17.88 o
   5  10   7      692.37      738.55     56.93 o
  -7  11   7     1170.17     1181.12     22.51 o
  -6  11   7       86.69       73.23     10.80 o
  -5  11   7       27.20       27.16      9.50 o
  -4  11   7       17.31       14.04     11.59 o
  -3  11   7      111.62       64.94     11.91 o
  -2  11   7      318.15      310.34     19.73 o
  -1  11   7       13.33        1.37     10.54 o
   0  11   7      180.66      181.45     26.28 o
   1  11   7     1602.88     1585.95     38.94 o
   2  11   7     2073.54     2197.54     37.16 o
   3  11   7      526.83      505.05     23.08 o
   4  11   7      163.80      148.61     17.90 o
  -6  12   7      326.02      341.83     18.42 o
  -5  12   7        4.93        1.20      9.81 o
  -4  12   7      162.03      174.71     14.17 o
  -3  12   7       21.46       35.90     12.30 o
  -2  12   7      577.08      527.95     54.32 o
  -1  12   7        0.95        8.53     11.78 o
   0  12   7     1187.49     1228.88     42.06 o
   1  12   7      975.96     1067.66     41.38 o
   2  12   7        1.21       19.13     16.66 o
  -3  13   7     1117.95     1226.52     76.53 o
  -2  13   7      669.78      727.67     21.12 o
  -1  13   7      304.13      320.88     16.74 o
   0  13   7       60.74       66.71     22.23 o
  -2 -15   8      467.37      434.57     22.23 o
  -1 -15   8      237.45      240.15     29.64 o
   0 -15   8       69.66       58.82     13.11 o
   1 -15   8      138.59       99.81     18.29 o
   2 -15   8       99.39      135.45     20.22 o
   3 -15   8       21.32        0.00     10.39 o
   4 -15   8      409.47      402.76     14.58 o
   5 -15   8      170.07      173.68     12.70 o
  -4 -14   8      542.56      544.40     31.22 o
  -3 -14   8      986.68      948.78     59.67 o
  -2 -14   8      137.64       99.04     15.86 o
  -1 -14   8      105.81      107.02     18.26 o
   0 -14   8       54.19       54.45     12.77 o
   1 -14   8      246.46      228.47     15.06 o
   2 -14   8       39.82       38.80     12.18 o
   3 -14   8       77.70       51.70     14.62 o
   4 -14   8       27.61       46.12     13.95 o
   5 -14   8      934.53      902.46     17.73 o
   6 -14   8      706.03      703.91     22.79 o
   7 -14   8        6.39        0.47     10.56 o
  -5 -13   8      298.12      262.40     15.17 o
  -4 -13   8      389.24      389.22     30.03 o
  -3 -13   8        2.04        0.00     10.07 o
  -2 -13   8      628.53      613.60     15.61 o
  -1 -13   8       58.49       61.46      7.83 o
   0 -13   8      194.60      187.01     12.62 o
   1 -13   8      628.96      647.22     27.11 o
   2 -13   8       24.23       19.40     12.10 o
   3 -13   8      219.78      225.99     28.89 o
   4 -13   8      139.89      147.37     14.04 o
   5 -13   8      488.23      546.57     18.48 o
   6 -13   8      500.77      584.79     24.01 o
   7 -13   8        5.34        0.00      9.84 o
   8 -13   8       32.09       24.67     13.90 o
  -6 -12   8        4.85        0.00     11.60 o
  -5 -12   8       12.49       17.53     11.08 o
  -4 -12   8       94.42      101.58     11.37 o
  -3 -12   8      165.74      174.59     11.43 o
  -2 -12   8       84.76       65.72      9.73 o
  -1 -12   8      362.36      338.51     11.21 o
   0 -12   8      100.53      110.77      7.85 o
   1 -12   8     1228.00     1264.41     24.55 o
   2 -12   8     3845.58     3967.28     53.86 o
   3 -12   8      265.90      284.31     10.25 o
   4 -12   8      644.70      655.50     17.83 o
   5 -12   8       60.84       48.65      8.73 o
   6 -12   8      415.12      404.97     12.37 o
   7 -12   8      103.48      107.21      9.60 o
   8 -12   8        0.46        6.83     10.71 o
   9 -12   8       74.11       74.53     11.97 o
  -7 -11   8        1.09        3.40     11.67 o
  -6 -11   8        1.04        2.22     10.87 o
  -5 -11   8      104.98       81.67     11.11 o
  -4 -11   8     1399.14     1223.91     27.91 o
  -3 -11   8       90.04      112.01      8.93 o
  -2 -11   8       52.55       63.19      7.93 o
  -1 -11   8      269.92      266.74      9.62 o
   0 -11   8     1728.35     1617.59     18.71 o
   1 -11   8     5052.71     5026.77     53.28 o
   2 -11   8      244.54      216.61     10.45 o
   3 -11   8      127.90      102.67      8.17 o
   4 -11   8       36.74       55.16     10.71 o
   5 -11   8       36.69       32.90      8.05 o
   6 -11   8     1036.67     1056.88     13.19 o
   7 -11   8      125.90      120.36     11.09 o
   8 -11   8      170.87      144.25     12.15 o
   9 -11   8      105.12      104.36     12.38 o
  -8 -10   8      730.12      626.80     25.16 o
  -7 -10   8      539.40      470.95     31.21 o
  -6 -10   8       62.80       32.47     10.39 o
  -5 -10   8       69.39       82.31     10.59 o
  -4 -10   8       10.32       14.28      8.03 o
  -3 -10   8     4359.14     4125.18     33.83 o
  -2 -10   8     2593.80     2587.73     22.76 o
  -1 -10   8      307.47      260.64     10.42 o
   0 -10   8      426.71      390.20      8.78 o
   1 -10   8      883.99      869.22     18.05 o
   2 -10   8       51.95       49.41      7.05 o
   3 -10   8     1611.14     1653.35     16.57 o
   4 -10   8       41.83       29.32      7.69 o
   5 -10   8      268.00      247.18     12.94 o
   6 -10   8      137.48      131.67      7.52 o
   7 -10   8      680.18      647.24     13.44 o
   8 -10   8      659.56      589.61     15.66 o
   9 -10   8      208.20      179.08     12.53 o
  10 -10   8       83.13       78.37     11.93 o
  -8  -9   8      458.62      558.53     20.21 o
  -7  -9   8       44.46       45.65     11.00 o
  -6  -9   8       33.25       33.08      8.46 o
  -5  -9   8       16.77       20.50      7.92 o
  -4  -9   8     5605.68     5506.55     54.66 o
  -3  -9   8     1180.96     1259.23     15.23 o
  -2  -9   8      458.73      541.11     10.73 o
  -1  -9   8        5.66        5.75      4.94 o
   0  -9   8      977.77      943.29     24.14 o
   1  -9   8        3.75        3.51      5.23 o
   2  -9   8      711.91      749.12     25.97 o
   3  -9   8       58.41       48.48      5.90 o
   4  -9   8       49.94       48.92      7.52 o
   5  -9   8       64.90       70.86      8.23 o
   6  -9   8     4850.00     4900.45     50.68 o
   7  -9   8     3280.03     3246.30     40.40 o
   8  -9   8      330.18      334.96     12.90 o
   9  -9   8       89.62       83.47     11.21 o
  10  -9   8      149.40      153.64     12.49 o
  -9  -8   8      403.61      375.83     25.29 o
  -8  -8   8        1.58        0.00      9.12 o
  -7  -8   8     2330.32     2302.92     51.44 o
  -6  -8   8      528.67      540.82     12.64 o
  -5  -8   8     1862.29     1744.24     23.06 o
  -4  -8   8     1286.94     1228.25     18.85 o
  -3  -8   8       81.41       97.17      7.50 o
  -2  -8   8      544.03      595.56     14.73 o
  -1  -8   8      147.70      140.54      5.56 o
   0  -8   8       98.03       86.52      5.10 o
   1  -8   8      297.82      275.88     11.04 o
   2  -8   8        9.17       33.16      6.37 o
   3  -8   8     3194.32     3127.95     27.93 o
   4  -8   8     1008.59      986.79     19.87 o
   5  -8   8     2572.87     2706.46     48.02 o
   6  -8   8      161.37      172.49      8.65 o
   7  -8   8       42.35       37.44      7.77 o
   8  -8   8      864.19      774.32     18.50 o
   9  -8   8        6.85        2.32      9.36 o
  10  -8   8      140.49      113.59     11.73 o
  11  -8   8       41.15       59.89     11.48 o
  -9  -7   8       12.22        4.12      9.88 o
  -8  -7   8     3083.21     3100.85     50.48 o
  -7  -7   8     3541.27     3765.80     47.24 o
  -6  -7   8      307.04      317.48     11.06 o
  -5  -7   8      829.63      825.15     14.65 o
  -4  -7   8      386.71      388.45     10.75 o
  -3  -7   8     4517.58     4536.15     37.39 o
  -2  -7   8     2666.91     2928.15     26.59 o
  -1  -7   8       31.56       29.62      6.51 o
   0  -7   8       56.90       56.53      9.74 o
   1  -7   8     4706.07     4666.11     45.17 o
   2  -7   8    11247.56    11344.65    104.27 o
   3  -7   8     5918.75     6067.40    148.96 o
   4  -7   8       84.87       93.87      7.32 o
   5  -7   8       17.19       18.73      7.09 o
   6  -7   8     2119.57     2238.89     20.90 o
   7  -7   8     1083.21     1142.40     25.26 o
   8  -7   8        1.24        0.00      7.54 o
   9  -7   8       21.00       29.13      9.45 o
  10  -7   8       80.32       60.45     11.04 o
  11  -7   8      468.33      392.31     24.39 o
 -10  -6   8      775.77      857.58     34.70 o
  -9  -6   8       51.08       62.52     10.18 o
  -8  -6   8        2.98        5.30      8.97 o
  -7  -6   8     1366.61     1427.92     70.12 o
  -6  -6   8     2104.86     2184.53     25.50 o
  -5  -6   8       90.86       97.57      8.36 o
  -4  -6   8       67.40       76.65      7.88 o
  -3  -6   8      880.34      912.99     28.06 o
  -2  -6   8      313.21      353.42      9.12 o
  -1  -6   8     1537.34     1393.13     43.70 o
   0  -6   8     1152.85     1198.05     24.36 o
   1  -6   8     3691.91     3267.18     20.77 o
   2  -6   8     2812.76     2913.14     16.15 o
   3  -6   8     3710.19     3826.23     44.05 o
   4  -6   8        1.34        3.79      6.09 o
   5  -6   8       22.80       35.59      6.68 o
   6  -6   8       46.09       43.59      6.73 o
   7  -6   8      258.84      254.49      9.21 o
   8  -6   8        1.40        0.44      7.35 o
   9  -6   8     1716.56     1654.21     30.63 o
  10  -6   8      174.00      170.54     13.14 o
  11  -6   8     1324.71     1257.39     68.98 o
 -10  -5   8       65.68       75.58     11.14 o
  -9  -5   8      745.59      791.62     17.87 o
  -8  -5   8     1410.93     1455.36     29.30 o
  -7  -5   8     1834.31     1940.00    109.53 o
  -6  -5   8     1253.02     1324.42     16.70 o
  -5  -5   8      165.19      168.87      8.48 o
  -4  -5   8      152.48      119.24      7.55 o
  -3  -5   8     3330.99     3201.86     28.93 o
  -2  -5   8    16256.50    16272.16    448.52 o
  -1  -5   8     7791.88     7843.35     89.64 o
   0  -5   8        2.37        5.26      4.52 o
   1  -5   8      889.61      786.83     10.80 o
   2  -5   8     7431.94     7076.62     80.43 o
   3  -5   8     1632.21     1287.96     21.26 o
   4  -5   8      434.47      446.52      9.65 o
   5  -5   8        3.28        8.50      6.45 o
   6  -5   8      356.31      389.50      9.20 o
   7  -5   8     1111.81     1102.89     25.64 o
   8  -5   8     5220.98     5262.73     45.21 o
   9  -5   8      288.42      279.47     11.70 o
  10  -5   8        0.67       11.20      9.03 o
  11  -5   8       32.21       18.02     14.87 o
 -11  -4   8     1335.41     1420.89     26.95 o
 -10  -4   8      711.12      727.84     20.65 o
  -9  -4   8      385.90      384.09     37.01 o
  -8  -4   8      216.78      184.83      9.32 o
  -7  -4   8      271.44      289.36      9.62 o
  -6  -4   8       14.44       22.22      5.89 o
  -5  -4   8     1806.09     1791.61     48.25 o
  -4  -4   8     1063.40     1058.21     16.73 o
  -3  -4   8      984.75      885.34     22.85 o
  -2  -4   8      176.02      184.03      9.61 o
  -1  -4   8     2698.94     2786.77     18.75 o
   0  -4   8       37.60       47.02      5.17 o
   1  -4   8        1.60        5.47      5.24 o
   2  -4   8      103.78      113.29     11.65 o
   3  -4   8       18.40       12.44      5.53 o
   4  -4   8      136.84       94.27      7.40 o
   5  -4   8      406.17      349.06     13.26 o
   6  -4   8      799.98      849.22     12.87 o
   7  -4   8     4097.73     4136.04     39.22 o
   8  -4   8      470.09      475.69      9.39 o
   9  -4   8      152.59      141.49      7.93 o
  10  -4   8      130.24      116.17      8.29 o
  11  -4   8       12.99        4.14     20.85 o
 -11  -3   8      991.41      925.69     64.92 o
 -10  -3   8     1375.28     1318.78     94.95 o
  -9  -3   8      463.24      498.07     44.23 o
  -8  -3   8       46.01       62.30      8.09 o
  -7  -3   8     2018.00     2150.17     21.02 o
  -6  -3   8     4634.53     4628.36     25.04 o
  -5  -3   8     1490.80     1486.57     14.60 o
  -4  -3   8       17.19       21.66      3.82 o
  -3  -3   8      708.66      620.29     12.48 o
  -2  -3   8     8073.64     7704.76    179.47 o
  -1  -3   8     1219.16      902.11     23.04 o
   0  -3   8     4918.88     5124.15     62.35 o
   1  -3   8      285.76      328.46      6.96 o
   2  -3   8       98.61      112.61      5.39 o
   3  -3   8     9068.22     9220.66     44.56 o
   4  -3   8     9293.22     9894.17     72.14 o
   5  -3   8      533.39      523.90     10.40 o
   6  -3   8      780.91      724.37     17.89 o
   7  -3   8      474.88      491.38      8.48 o
   8  -3   8     1282.68     1283.48     22.56 o
   9  -3   8      762.07      782.43     21.12 o
  10  -3   8       26.80       22.39     10.75 o
  11  -3   8       44.79       35.43     11.70 o
 -11  -2   8       20.14       16.99     13.04 o
 -10  -2   8        0.96        2.62     12.46 o
  -9  -2   8      268.78      272.27     15.50 o
  -8  -2   8      755.40      778.93     13.16 o
  -7  -2   8      824.25      833.33     19.76 o
  -6  -2   8       34.92       38.06      5.78 o
  -5  -2   8     5770.38     5995.65     22.84 o
  -4  -2   8     1054.79      931.68     17.58 o
  -3  -2   8     1401.68     1472.02     19.54 o
  -2  -2   8     3507.68     3499.94     89.80 o
  -1  -2   8      169.26      192.22      8.74 o
   0  -2   8        0.59        3.10      4.34 o
   1  -2   8      140.86      160.08      5.35 o
   2  -2   8     5060.82     4890.93     57.06 o
   3  -2   8     4461.12     4332.72     71.83 o
   4  -2   8      727.03      672.64     10.74 o
   5  -2   8      394.07      416.61      7.72 o
   6  -2   8      812.71      764.32     16.06 o
   7  -2   8      667.19      706.03     24.96 o
   8  -2   8      496.35      443.52     10.83 o
   9  -2   8        4.58        4.87      7.40 o
  10  -2   8       71.05       61.81     15.29 o
  11  -2   8      201.91      180.54     22.42 o
 -11  -1   8      536.52      567.71     43.94 o
 -10  -1   8     1672.45     1742.59     47.47 o
  -9  -1   8      273.67      295.58     12.76 o
  -8  -1   8        1.21        0.71      7.02 o
  -7  -1   8      909.34      920.98     13.37 o
  -6  -1   8    11930.56    12196.02    144.90 o
  -5  -1   8     5209.49     5156.15     77.95 o
  -4  -1   8     1279.28     1213.21     15.00 o
  -3  -1   8      436.17      410.44     14.53 o
  -2  -1   8     4794.02     4447.98     49.64 o
  -1  -1   8     6900.23     6420.56     46.18 o
   0  -1   8     5967.71     5855.44     59.28 o
   1  -1   8      332.77      234.37      5.94 o
   2  -1   8      484.31      505.24     13.32 o
   3  -1   8     1856.97     1600.39     27.00 o
   4  -1   8     8576.73     8199.54     46.90 o
   5  -1   8      918.12      866.58     11.35 o
   6  -1   8      162.17      150.96      6.26 o
   7  -1   8      746.40      755.93     12.14 o
   8  -1   8     2526.79     2464.95     30.65 o
   9  -1   8      559.80      603.15     12.53 o
  10  -1   8      518.05      460.70     17.07 o
  11  -1   8       83.06      106.99     13.74 o
 -11   0   8       18.39       28.17     12.83 o
 -10   0   8      693.32      680.39     59.45 o
  -9   0   8     1692.19     1807.85     18.94 o
  -8   0   8      953.56     1029.98     18.82 o
  -7   0   8     1811.82     1832.14     24.77 o
  -6   0   8      431.39      418.87      8.60 o
  -5   0   8      231.36      228.02      9.93 o
  -4   0   8        6.75        6.69      5.47 o
  -3   0   8        7.34       24.21      4.49 o
  -2   0   8     2634.67     2852.62     37.55 o
  -1   0   8        4.32        1.84      4.22 o
   0   0   8     1066.65     1158.07     22.17 o
   1   0   8     1512.15     1466.71     27.89 o
   2   0   8        3.51        4.92      5.27 o
   3   0   8     1920.57     1846.08     27.42 o
   4   0   8     3319.17     3489.18     27.02 o
   5   0   8       29.32       45.30      4.23 o
   6   0   8      817.08      806.03     11.80 o
   7   0   8       33.51       48.87      7.88 o
   8   0   8      973.89     1022.64     22.20 o
   9   0   8     1743.63     1691.61     19.01 o
  10   0   8      234.70      255.51     15.12 o
  11   0   8       31.29       32.64     12.64 o
 -11   1   8      903.49     1006.56     22.48 o
 -10   1   8     3143.61     3407.77     44.98 o
  -9   1   8      361.24      400.54     14.37 o
  -8   1   8      330.89      331.06     11.90 o
  -7   1   8       32.81       26.79      5.47 o
  -6   1   8      732.72      797.03     11.45 o
  -5   1   8      904.57      881.62     15.90 o
  -4   1   8      935.40      841.81     11.85 o
  -3   1   8      956.36      727.26     22.53 o
  -2   1   8      671.84      571.37      7.78 o
  -1   1   8      993.14      905.71      9.45 o
   0   1   8    14867.84    15579.03     45.52 o
   1   1   8     6923.24     6907.59     41.42 o
   2   1   8       53.46       92.21      7.89 o
   3   1   8       53.66       60.14      5.76 o
   4   1   8     6360.25     6696.70    109.69 o
   5   1   8     2553.97     2635.41     26.43 o
   6   1   8      980.65      926.13     12.90 o
   7   1   8     2237.88     2273.67     29.43 o
   8   1   8      289.84      206.22     28.97 o
   9   1   8      950.10      960.06     21.15 o
  10   1   8      730.70      739.71     20.35 o
 -11   2   8      597.54      559.13     33.16 o
 -10   2   8      283.56      250.79     12.27 o
  -9   2   8       76.16       68.91      9.27 o
  -8   2   8       42.64       45.59      7.44 o
  -7   2   8      112.43       89.79      7.26 o
  -6   2   8      864.33      777.62     11.68 o
  -5   2   8     1277.80     1103.83     14.43 o
  -4   2   8       59.17       64.27      7.99 o
  -3   2   8      588.68      440.47     13.82 o
  -2   2   8     6603.35     6279.97    112.73 o
  -1   2   8     7299.67     6522.66    129.81 o
   0   2   8     2877.53     2854.55     17.97 o
   1   2   8      121.93      115.25      5.11 o
   2   2   8      388.63      381.11     16.03 o
   3   2   8        1.68        4.69      5.68 o
   4   2   8     4314.11     4034.54     51.60 o
   5   2   8      133.92      108.42     13.55 o
   6   2   8      518.49      562.30     32.85 o
   7   2   8      275.13      259.64     10.71 o
   8   2   8     3149.19     2935.30     31.57 o
   9   2   8     1818.72     1777.78     64.19 o
  10   2   8      344.86      342.73     14.71 o
 -11   3   8       84.37       75.02     15.16 o
 -10   3   8      657.01      677.27     16.13 o
  -9   3   8      386.43      395.19     14.77 o
  -8   3   8      334.36      352.56     10.48 o
  -7   3   8      191.07      242.52      9.03 o
  -6   3   8      114.10      106.02      8.24 o
  -5   3   8     6307.98     6074.54     60.80 o
  -4   3   8     6868.84     6702.91     42.33 o
  -3   3   8     2730.36     2803.37     27.24 o
  -2   3   8      822.22      873.68     15.77 o
  -1   3   8      158.69      159.46      8.51 o
   0   3   8     4289.40     4293.19     47.10 o
   1   3   8      201.28      175.10     21.33 o
   2   3   8      532.98      549.35     13.93 o
   3   3   8      662.27      629.01     39.59 o
   4   3   8      454.87      445.39     14.07 o
   5   3   8     6028.36     5876.90     43.14 o
   6   3   8     2259.25     2326.72     29.22 o
   7   3   8     1136.93     1015.36     33.03 o
   8   3   8       44.85       44.44     11.55 o
   9   3   8      102.91      108.82     10.55 o
  10   3   8      798.50      855.93     44.27 o
 -11   4   8       15.47       13.46     10.61 o
 -10   4   8      499.88      513.29     15.11 o
  -9   4   8      124.88       78.45      8.79 o
  -8   4   8      119.51      110.24      8.84 o
  -7   4   8      655.77      660.58     13.73 o
  -6   4   8     3117.07     3145.20     44.11 o
  -5   4   8     5830.62     5783.26     82.58 o
  -4   4   8      866.91      786.55     14.91 o
  -3   4   8        9.64       26.53      6.09 o
  -2   4   8      271.80      212.51      6.40 o
  -1   4   8      468.35      490.28      8.31 o
   0   4   8      241.79      175.60     10.91 o
   1   4   8     1225.80     1207.04     19.77 o
   2   4   8       32.53       32.64      9.08 o
   3   4   8      100.91       96.93     10.11 o
   4   4   8     4329.87     4183.89     75.03 o
   5   4   8     3631.33     3592.20     35.88 o
   6   4   8      455.91      405.95     15.66 o
   7   4   8      220.38      186.96     12.40 o
   8   4   8        6.24       11.74     11.63 o
   9   4   8      948.74      887.15     18.70 o
 -11   5   8      199.74      169.02     12.87 o
 -10   5   8       94.21      117.25     11.74 o
  -9   5   8     1530.24     1497.23     59.87 o
  -8   5   8     2771.96     2677.03     29.53 o
  -7   5   8      884.72      821.54     13.61 o
  -6   5   8        7.07        5.43      7.71 o
  -5   5   8      709.03      704.73     13.04 o
  -4   5   8      356.21      341.69      9.91 o
  -3   5   8       27.16       19.39      6.31 o
  -2   5   8      326.49      317.49      8.22 o
  -1   5   8     2054.42     2056.71     21.53 o
   0   5   8       36.07       26.35      5.47 o
   1   5   8     1196.82     1151.20     57.26 o
   2   5   8     4032.35     4044.71     36.24 o
   3   5   8       31.69       21.07     10.11 o
   4   5   8     1457.92     1444.90     24.03 o
   5   5   8      128.13      140.54     25.26 o
   6   5   8      691.73      690.06     19.69 o
   7   5   8        5.34        0.00      7.78 o
   8   5   8        2.97        6.58     10.05 o
   9   5   8      389.39      401.74     34.04 o
 -10   6   8      848.07      778.55     31.28 o
  -9   6   8      893.77      825.85     17.70 o
  -8   6   8      164.44      151.33      9.84 o
  -7   6   8       95.67       95.80     11.62 o
  -6   6   8       52.68       21.41      8.21 o
  -5   6   8      214.85      179.77     14.72 o
  -4   6   8     3592.03     3383.76     58.21 o
  -3   6   8        3.05        0.00      6.25 o
  -2   6   8      263.15      282.11     10.77 o
  -1   6   8     1335.96     1232.44     16.35 o
   0   6   8    10083.39     9832.96    204.83 o
   1   6   8     8564.16     8263.77     76.58 o
   2   6   8     1294.64     1308.46     25.01 o
   3   6   8       18.08        6.52      8.71 o
   4   6   8      266.43      224.53     11.81 o
   5   6   8      310.84      259.15     12.68 o
   6   6   8     1531.26     1478.09     26.49 o
   7   6   8      166.97      161.49     15.82 o
   8   6   8       94.54       80.64     24.66 o
 -10   7   8       56.70       69.79     12.01 o
  -9   7   8      177.42      190.20     13.10 o
  -8   7   8      548.76      538.16     13.19 o
  -7   7   8      270.12      295.44     11.00 o
  -6   7   8       26.03       45.60      6.78 o
  -5   7   8      209.20      239.43     10.15 o
  -4   7   8      757.31      689.21     16.14 o
  -3   7   8     3501.52     3381.49     59.32 o
  -2   7   8     1846.78     1817.28     21.99 o
  -1   7   8     2410.31     2472.02     32.38 o
   0   7   8      435.38      501.55     10.05 o
   1   7   8        5.43        4.26      6.09 o
   2   7   8       59.22       65.40      9.61 o
   3   7   8      144.38      126.39     10.77 o
   4   7   8      148.82      160.19     11.59 o
   5   7   8       75.62      102.52     11.51 o
   6   7   8      389.63      393.42     19.86 o
   7   7   8      158.49      127.41     16.18 o
   8   7   8      448.73      515.05     34.71 o
  -9   8   8      368.14      391.16     17.69 o
  -8   8   8       14.26        8.65     10.19 o
  -7   8   8      104.18       80.28      9.32 o
  -6   8   8        6.69        2.76      6.91 o
  -5   8   8      377.95      380.20     42.94 o
  -4   8   8     6822.13     6740.12    186.59 o
  -3   8   8     1223.23     1131.55     22.40 o
  -2   8   8      623.09      544.41     26.59 o
  -1   8   8        0.38        8.29      9.18 o
   0   8   8     2480.70     2473.84     61.57 o
   1   8   8      952.62     1001.57     25.90 o
   2   8   8     1258.64     1265.81     22.10 o
   3   8   8      221.74      187.81     15.83 o
   4   8   8      261.19      237.24     13.30 o
   5   8   8      526.74      531.16     21.41 o
   6   8   8     4973.25     5097.50    248.81 o
   7   8   8     1212.78     1118.56     93.88 o
  -9   9   8       40.87       39.41     11.40 o
  -8   9   8      189.21      185.57     16.22 o
  -7   9   8      415.24      360.90     13.85 o
  -6   9   8      527.70      538.83     13.27 o
  -5   9   8      406.80      463.05     30.86 o
  -4   9   8      288.97      352.17     24.63 o
  -3   9   8      741.44      701.83     32.29 o
  -2   9   8      213.90      196.80     13.01 o
  -1   9   8       82.45       65.53     10.69 o
   0   9   8        7.22       19.66      8.23 o
   1   9   8      419.66      364.61     23.57 o
   2   9   8       59.74       55.61     11.03 o
   3   9   8      382.09      331.38     14.83 o
   4   9   8      610.58      611.87     22.83 o
   5   9   8     1258.61     1399.58     72.51 o
   6   9   8      279.50      357.90     47.15 o
  -8  10   8      872.61      925.13     23.82 o
  -7  10   8      799.29      888.92     17.27 o
  -6  10   8       36.87       36.34      9.65 o
  -5  10   8        0.18        0.00     11.25 o
  -4  10   8      713.07      785.76     19.69 o
  -3  10   8      620.58      720.25     23.96 o
  -2  10   8        4.63        7.76     10.23 o
  -1  10   8      222.03      203.26     28.02 o
   0  10   8      114.10      125.67     11.22 o
   1  10   8     1475.34     1467.50    108.21 o
   2  10   8     1644.09     1783.80     40.14 o
   3  10   8     1032.20     1028.34     48.51 o
   4  10   8      202.29      159.17     17.57 o
   5  10   8      179.10      155.73     25.73 o
  -7  11   8      190.68      188.27     12.66 o
  -6  11   8      262.65      226.68     11.14 o
  -5  11   8       96.18       79.72     10.16 o
  -4  11   8      136.05      130.67     13.45 o
  -3  11   8        1.79        0.00     11.44 o
  -2  11   8      399.49      336.37     30.94 o
  -1  11   8       73.00       79.52     12.34 o
   0  11   8      631.82      600.22     17.45 o
   1  11   8     1731.44     1845.75     43.99 o
   2  11   8      160.42      203.77     32.13 o
   3  11   8       19.80       12.48     15.32 o
  -5  12   8       33.28       36.56     10.59 o
  -4  12   8        0.13        0.00     12.61 o
  -3  12   8     1125.62     1310.37     38.92 o
  -2  12   8     1378.12     1644.03     27.49 o
  -1  12   8      689.35      799.01     20.22 o
   0  12   8      677.91      704.42     35.35 o
   1  12   8       91.02       86.38     24.00 o
   2  12   8      970.10     1093.58     41.35 o
  -2 -15   9       83.00      107.96     21.47 o
  -1 -15   9        4.52       33.96     24.81 o
   0 -15   9      439.92      504.04     45.08 o
   1 -15   9       78.65       75.68     13.36 o
   2 -15   9      211.34      222.88     21.45 o
   3 -15   9       33.02       47.66     13.45 o
   4 -15   9        1.75        6.13     10.56 o
   5 -15   9      566.13      691.46     19.40 o
  -3 -14   9      448.27      474.33     30.54 o
  -2 -14   9      163.77      156.15     16.18 o
  -1 -14   9      259.63      221.31     19.89 o
   0 -14   9      333.37      328.19     15.06 o
   1 -14   9       56.82       60.94     12.26 o
   2 -14   9      213.10      169.28     22.60 o
   3 -14   9      214.51      188.69     15.10 o
   4 -14   9     1657.05     1658.91     61.87 o
   5 -14   9      915.41      991.99     29.49 o
   6 -14   9      312.54      336.03     15.28 o
   7 -14   9       49.80       31.28     10.84 o
  -5 -13   9      158.55      136.15     13.27 o
  -4 -13   9      563.75      575.13     24.53 o
  -3 -13   9       15.03       21.98     10.44 o
  -2 -13   9       86.67       94.76     10.89 o
  -1 -13   9        2.63        0.53      9.28 o
   0 -13   9      191.86      199.82     10.15 o
   1 -13   9      667.23      688.45     23.67 o
   2 -13   9      287.90      295.54     12.32 o
   3 -13   9      173.39      172.82     13.94 o
   4 -13   9      586.56      564.72     18.39 o
   5 -13   9      205.55      164.58     10.80 o
   6 -13   9     1029.22     1099.75     20.58 o
   7 -13   9       34.80       30.38      9.87 o
   8 -13   9      264.84      227.68     16.80 o
  -6 -12   9      176.53      143.17     13.61 o
  -5 -12   9      486.18      501.42     22.83 o
  -4 -12   9      995.39      978.35     21.87 o
  -3 -12   9       17.46       13.75     10.10 o
  -2 -12   9      213.46      185.83     10.03 o
  -1 -12   9      119.99      114.69     10.39 o
   0 -12   9     1733.03     1698.20     17.86 o
   1 -12   9     1646.87     1536.62     17.85 o
   2 -12   9     1299.08     1322.70     21.93 o
   3 -12   9      558.62      573.46     17.58 o
   4 -12   9      287.40      270.58     14.04 o
   5 -12   9      203.43      190.22     10.40 o
   6 -12   9      644.65      645.76     29.70 o
   7 -12   9        4.91        0.00     12.92 o
   8 -12   9       31.61       27.41     13.51 o
   9 -12   9      113.98       91.11     14.50 o
  -7 -11   9      492.59      438.09     16.31 o
  -6 -11   9       11.52        9.10     11.11 o
  -5 -11   9       60.53       43.42     11.01 o
  -4 -11   9      149.87      103.83     11.60 o
  -3 -11   9      294.39      284.42     10.70 o
  -2 -11   9      263.99      231.87     13.90 o
  -1 -11   9      538.70      543.41     11.25 o
   0 -11   9       14.29       17.79      6.69 o
   1 -11   9       75.50       61.39      9.24 o
   2 -11   9     1498.22     1478.58     26.33 o
   3 -11   9      153.03      136.09     10.89 o
   4 -11   9       29.03       16.65     10.43 o
   5 -11   9      159.40      158.47     12.43 o
   6 -11   9      675.36      622.88     14.91 o
   7 -11   9       32.56       27.49      8.92 o
   8 -11   9      484.87      460.85     22.27 o
   9 -11   9      366.58      345.70     17.95 o
  -8 -10   9      539.41      536.59     20.71 o
  -7 -10   9       37.06       44.81     11.27 o
  -6 -10   9      280.42      263.71     17.97 o
  -5 -10   9       24.09       14.21      8.37 o
  -4 -10   9     1464.54     1391.61     22.11 o
  -3 -10   9     1533.16     1499.71     21.98 o
  -2 -10   9        7.08        7.82      7.34 o
  -1 -10   9       32.56       39.55      5.85 o
   0 -10   9      535.42      513.55     13.11 o
   1 -10   9     4062.65     4408.00     60.87 o
   2 -10   9      212.66      219.98      8.68 o
   3 -10   9       73.81       61.20      7.62 o
   4 -10   9      380.26      375.78     24.07 o
   5 -10   9     1798.96     1733.26     20.01 o
   6 -10   9     2163.06     2285.56     20.51 o
   7 -10   9     1495.96     1531.94     27.40 o
   8 -10   9      234.79      204.27     20.77 o
   9 -10   9      201.45      173.86     13.19 o
  10 -10   9      515.53      468.63     24.83 o
  -8  -9   9      259.04      282.95     28.07 o
  -7  -9   9      738.12      717.86     27.51 o
  -6  -9   9        5.64        6.45      8.51 o
  -5  -9   9      243.75      261.05     10.44 o
  -4  -9   9       63.51       78.71      8.62 o
  -3  -9   9     1652.57     1695.31     40.20 o
  -2  -9   9     3424.64     3479.02     30.48 o
  -1  -9   9      306.74      376.29      7.63 o
   0  -9   9       37.16       46.30      5.36 o
   1  -9   9       81.49       90.63      8.64 o
   2  -9   9       14.28       20.04      6.76 o
   3  -9   9        2.61        0.00      6.71 o
   4  -9   9       11.59        0.00      7.17 o
   5  -9   9     1262.34     1233.71     31.18 o
   6  -9   9       47.29       40.24      9.00 o
   7  -9   9       28.89       24.84      8.39 o
   8  -9   9      134.75      138.63      9.55 o
   9  -9   9      229.22      273.90     13.23 o
  10  -9   9       42.76       68.02     11.40 o
  -9  -8   9        0.92       18.82     14.38 o
  -8  -8   9     1058.57     1052.26     19.64 o
  -7  -8   9      505.96      448.28     16.54 o
  -6  -8   9      106.88       79.06      8.88 o
  -5  -8   9       95.75      100.07      9.82 o
  -4  -8   9     1544.61     1508.05     31.81 o
  -3  -8   9     1856.82     1702.19     42.15 o
  -2  -8   9       98.43       67.58      8.07 o
  -1  -8   9       31.52        7.11      4.60 o
   0  -8   9      221.06      251.41     15.93 o
   1  -8   9      121.34      107.31      8.10 o
   2  -8   9     2935.49     2651.81     24.33 o
   3  -8   9     1039.82      895.91     15.53 o
   4  -8   9      332.83      367.12     15.62 o
   5  -8   9       24.00       26.00      7.90 o
   6  -8   9     3818.61     3815.07     60.66 o
   7  -8   9     3517.33     3336.18     24.67 o
   8  -8   9      225.67      186.08      9.77 o
   9  -8   9      293.75      322.66     13.33 o
  10  -8   9       26.72       47.07     11.08 o
  -9  -7   9      276.95      281.46     16.52 o
  -8  -7   9      511.68      547.67     13.88 o
  -7  -7   9     2616.79     2554.22     22.82 o
  -6  -7   9     2098.39     2248.65     47.16 o
  -5  -7   9     2278.26     2383.21     22.91 o
  -4  -7   9     2182.86     2201.87     20.77 o
  -3  -7   9      791.85      873.26     13.73 o
  -2  -7   9      209.58      182.99      8.57 o
  -1  -7   9        4.39        1.89      6.41 o
   0  -7   9      278.94      273.52     11.56 o
   1  -7   9     1741.88     1860.43     16.73 o
   2  -7   9     1928.45     2136.79     26.58 o
   3  -7   9     2629.59     2594.48     35.70 o
   4  -7   9      347.55      314.45     12.59 o
   5  -7   9     1027.67     1040.20     14.92 o
   6  -7   9      563.47      638.12     20.11 o
   7  -7   9        0.44        0.66      7.41 o
   8  -7   9      644.61      600.85     13.48 o
   9  -7   9        0.69        2.31      9.58 o
  10  -7   9      475.18      531.74     15.77 o
  11  -7   9      617.84      634.80     19.62 o
 -10  -6   9        0.07        5.68      9.28 o
  -9  -6   9      366.52      355.04     17.14 o
  -8  -6   9     1145.34     1208.09     58.58 o
  -7  -6   9     4877.86     4968.41     40.82 o
  -6  -6   9      743.08      688.21     28.58 o
  -5  -6   9       18.67       20.58      7.66 o
  -4  -6   9      403.24      380.76     10.55 o
  -3  -6   9     1455.22     1512.00     28.00 o
  -2  -6   9     5515.70     5811.72     66.46 o
  -1  -6   9      403.66      298.69     18.36 o
   0  -6   9      190.56      169.70      5.81 o
   1  -6   9      548.75      558.77     16.17 o
   2  -6   9    10189.24     9737.06    147.73 o
   3  -6   9     4296.33     4392.21     47.91 o
   4  -6   9      152.87      129.67      7.57 o
   5  -6   9        3.63        0.98      6.70 o
   6  -6   9      349.39      311.68      9.35 o
   7  -6   9     2267.64     2319.53     25.45 o
   8  -6   9      818.79      768.37     13.55 o
   9  -6   9     1056.82     1037.91     23.61 o
  10  -6   9      128.93      137.87     12.57 o
  11  -6   9        8.52        8.96     14.78 o
 -10  -5   9     1839.57     1739.72     29.99 o
  -9  -5   9      347.45      285.78     15.96 o
  -8  -5   9      388.79      367.16     16.05 o
  -7  -5   9       35.15       30.88     10.88 o
  -6  -5   9       11.86       16.07      7.55 o
  -5  -5   9        1.89        0.15      7.21 o
  -4  -5   9      137.80      138.77      7.94 o
  -3  -5   9     3136.38     2961.55     28.70 o
  -2  -5   9      636.71      705.41     15.41 o
  -1  -5   9     6838.81     6905.07     84.44 o
   0  -5   9     4646.99     4652.01    123.02 o
   1  -5   9     3280.27     2787.33     33.94 o
   2  -5   9     4756.73     4908.93     60.01 o
   3  -5   9        8.95       13.34      5.75 o
   4  -5   9      220.05      174.63      7.88 o
   5  -5   9      194.31      198.33      9.85 o
   6  -5   9      725.56      736.27     13.10 o
   7  -5   9      997.01     1011.10     14.01 o
   8  -5   9      875.68      944.45     14.51 o
   9  -5   9      289.52      260.64     15.12 o
  10  -5   9      753.61      762.48     24.44 o
  11  -5   9      335.82      289.01     29.88 o
 -10  -4   9      553.86      598.85     19.79 o
  -9  -4   9        2.51        0.00      8.15 o
  -8  -4   9      105.74       88.95      8.71 o
  -7  -4   9      271.81      227.34      9.33 o
  -6  -4   9     1847.77     1760.98     17.17 o
  -5  -4   9       44.26       58.98      5.83 o
  -4  -4   9       12.35        9.25      5.09 o
  -3  -4   9     2245.02     2059.08     30.15 o
  -2  -4   9    10490.35    10742.03    278.32 o
  -1  -4   9     7606.46     7538.21     55.23 o
   0  -4   9      846.80      784.83     12.09 o
   1  -4   9       39.02       49.51      4.74 o
   2  -4   9       27.87       17.72      3.99 o
   3  -4   9     2050.87     1970.51     16.37 o
   4  -4   9     2429.20     2507.51     31.97 o
   5  -4   9       93.46       93.72     11.03 o
   6  -4   9       34.55       25.69      4.81 o
   7  -4   9      743.49      721.91     16.44 o
   8  -4   9     2573.36     2575.12     40.68 o
   9  -4   9     1468.84     1525.27     22.96 o
  10  -4   9        0.78        0.85     10.56 o
  11  -4   9        3.49        0.00     22.07 o
 -11  -3   9       45.27       48.80     14.08 o
 -10  -3   9      102.35      118.31     16.07 o
  -9  -3   9        2.94        0.00      8.05 o
  -8  -3   9      136.33      175.62      9.50 o
  -7  -3   9      155.04      207.00     10.66 o
  -6  -3   9       38.51       56.77      7.20 o
  -5  -3   9      818.07      759.31     14.69 o
  -4  -3   9     1808.83     1778.59     20.48 o
  -3  -3   9     1682.98     1589.60     30.24 o
  -2  -3   9     3997.09     3845.65     68.35 o
  -1  -3   9      510.62      663.21     11.79 o
   0  -3   9        7.66        6.23      4.41 o
   1  -3   9     1029.15      893.59     11.55 o
   2  -3   9      473.80      394.65     19.85 o
   3  -3   9     4520.63     4532.41     59.47 o
   4  -3   9       13.64       15.02      6.29 o
   5  -3   9      933.99      941.64     15.15 o
   6  -3   9     2739.76     2715.60     44.20 o
   7  -3   9     4899.77     4951.05     31.78 o
   8  -3   9     1106.29     1106.34     29.19 o
   9  -3   9       59.21       42.28      8.24 o
  10  -3   9       30.00       34.75      8.56 o
  11  -3   9      380.32      350.18     16.92 o
 -11  -2   9      789.14      825.68     22.28 o
 -10  -2   9     2193.95     2446.35     69.53 o
  -9  -2   9      603.85      659.61     13.72 o
  -8  -2   9      134.85      123.10     10.60 o
  -7  -2   9     2369.09     2554.95     22.58 o
  -6  -2   9     9090.91     9661.11    165.79 o
  -5  -2   9     4802.75     5006.01     23.64 o
  -4  -2   9     1612.85     1647.37     25.37 o
  -3  -2   9      183.81      162.69      8.22 o
  -2  -2   9     2825.87     3019.48     47.12 o
  -1  -2   9      185.45      135.26      7.83 o
   0  -2   9      578.08      638.55      9.00 o
   1  -2   9      280.53      310.23     10.11 o
   2  -2   9     1374.36     1415.76     24.82 o
   3  -2   9     1532.59     1348.60     28.89 o
   4  -2   9     7550.73     8137.40     38.47 o
   5  -2   9     1343.35     1376.03     25.18 o
   6  -2   9      372.30      397.58      7.71 o
   7  -2   9       84.33       93.81      6.62 o
   8  -2   9     3275.28     3257.36     51.33 o
   9  -2   9      641.86      641.52     19.71 o
  10  -2   9       18.57       17.53     11.49 o
  11  -2   9       82.62       84.12     31.42 o
 -11  -1   9       37.45       31.32     13.04 o
 -10  -1   9        0.06        7.76      8.79 o
  -9  -1   9      314.14      293.70     10.57 o
  -8  -1   9     1024.70     1027.64     16.49 o
  -7  -1   9     2941.83     2983.33     29.74 o
  -6  -1   9     1406.17     1324.39     30.97 o
  -5  -1   9      614.80      579.02      9.82 o
  -4  -1   9      213.00      221.82      7.96 o
  -3  -1   9      316.05      287.48      6.26 o
  -2  -1   9     3341.94     3006.83     60.77 o
  -1  -1   9      241.53      366.77      7.14 o
   0  -1   9       90.97      101.01      5.35 o
   1  -1   9     1745.17     1798.17     22.07 o
   2  -1   9     5710.41     5496.67     61.26 o
   3  -1   9     6557.95     6201.41     40.17 o
   4  -1   9     2791.91     2594.32     30.76 o
   5  -1   9      635.12      615.95     17.12 o
   6  -1   9       23.08       10.87      6.48 o
   7  -1   9     2239.01     2192.30     31.70 o
   8  -1   9     1012.51     1007.65     28.46 o
   9  -1   9      158.35      154.90      9.64 o
  10  -1   9        4.74        0.00     11.73 o
  11  -1   9      268.85      229.73     15.57 o
 -11   0   9     1213.08     1316.51     31.17 o
 -10   0   9     4285.15     4700.14     53.05 o
  -9   0   9     1454.93     1630.57     32.18 o
  -8   0   9     2001.42     2102.46     24.49 o
  -7   0   9       42.58       28.92      5.86 o
  -6   0   9     2603.47     2676.40     22.39 o
  -5   0   9     4412.90     4205.74     36.75 o
  -4   0   9       50.90       60.15      6.48 o
  -3   0   9      793.04      916.17     19.10 o
  -2   0   9     1544.76     1580.47     31.23 o
  -1   0   9     2004.78     1696.00     14.93 o
   0   0   9     3402.75     2982.90     66.67 o
   1   0   9     2637.17     2312.04     35.47 o
   2   0   9      971.16      695.79     12.88 o
   3   0   9       25.03       42.96      5.16 o
   4   0   9     1838.10     1914.63     29.97 o
   5   0   9      188.63      210.37     10.08 o
   6   0   9     2147.79     2042.05     83.74 o
   7   0   9       22.65       14.96      7.16 o
   8   0   9      572.59      558.06     12.44 o
   9   0   9      772.51      738.61     19.22 o
  10   0   9      586.66      565.54     63.88 o
 -11   1   9      866.40      785.70     37.23 o
 -10   1   9        2.34       22.15     11.68 o
  -9   1   9      138.14      145.45     11.02 o
  -8   1   9      232.01      229.78     10.14 o
  -7   1   9      236.92      257.56      7.38 o
  -6   1   9     1016.43      999.06     19.12 o
  -5   1   9      126.17      156.57      8.23 o
  -4   1   9       18.73       22.03      6.27 o
  -3   1   9      560.85      507.35     12.07 o
  -2   1   9     6859.52     6120.09     50.17 o
  -1   1   9    12948.47    12539.38     58.65 o
   0   1   9     2795.57     2372.48     76.15 o
   1   1   9      290.85      348.87      8.07 o
   2   1   9       23.64       28.69      5.64 o
   3   1   9       55.25       16.57      5.79 o
   4   1   9     4106.20     3749.41     30.95 o
   5   1   9      874.62      900.48     28.75 o
   6   1   9        0.29        3.30      8.28 o
   7   1   9       19.09       17.42      7.45 o
   8   1   9     2022.13     1977.96     43.59 o
   9   1   9     3640.59     3481.53     43.74 o
  10   1   9     1008.53      961.05     59.62 o
 -11   2   9      292.73      222.23     27.52 o
 -10   2   9     1656.37     1600.71     22.06 o
  -9   2   9      740.87      708.99     23.43 o
  -8   2   9        5.64        3.65      7.30 o
  -7   2   9      457.05      474.91     10.70 o
  -6   2   9       26.05       28.01      7.40 o
  -5   2   9     2638.91     2518.85     32.82 o
  -4   2   9     4752.25     4575.12     30.12 o
  -3   2   9     1553.97     1527.76     33.37 o
  -2   2   9     2784.98     2958.77     17.00 o
  -1   2   9      950.63      895.71     12.24 o
   0   2   9     5155.57     4813.88     44.32 o
   1   2   9      904.80      849.78     10.36 o
   2   2   9      301.71      253.99     13.07 o
   3   2   9      112.50      132.16     10.64 o
   4   2   9      734.66      794.12     19.12 o
   5   2   9     1451.87     1443.16     23.44 o
   6   2   9      435.81      457.78     13.63 o
   7   2   9     1498.22     1487.43     39.36 o
   8   2   9      490.47      513.40     28.85 o
   9   2   9      227.72      210.73     14.61 o
  10   2   9      269.43      242.15     13.12 o
 -11   3   9       71.75       87.45     11.34 o
 -10   3   9     1011.47      955.23     25.33 o
  -9   3   9        0.71        3.65      8.11 o
  -8   3   9      136.67      129.60      8.95 o
  -7   3   9      111.88       73.67      7.79 o
  -6   3   9     2168.59     2137.10     28.27 o
  -5   3   9     4350.33     4388.95     33.97 o
  -4   3   9     2170.35     2059.17     33.94 o
  -3   3   9       67.41       75.01     10.57 o
  -2   3   9       41.82       56.85      6.03 o
  -1   3   9     3895.24     4411.23     24.75 o
   0   3   9     1030.74     1057.14     18.49 o
   1   3   9        4.73        3.81      8.37 o
   2   3   9       12.96       15.46      8.84 o
   3   3   9      499.28      539.94     18.29 o
   4   3   9     8053.75     8136.81     61.10 o
   5   3   9     6963.79     6923.30     48.01 o
   6   3   9     1447.74     1352.56     52.90 o
   7   3   9        5.24        0.00     17.39 o
   8   3   9      538.95      537.12     29.10 o
   9   3   9     1401.46     1479.16     87.52 o
  10   3   9      138.69      133.19     15.05 o
 -11   4   9      327.94      287.72     13.90 o
 -10   4   9       55.36       38.35     10.72 o
  -9   4   9      849.23      787.58     28.63 o
  -8   4   9     1541.42     1451.21     17.89 o
  -7   4   9      937.06      933.56     25.09 o
  -6   4   9      259.05      234.98      9.99 o
  -5   4   9     1598.30     1628.05     19.76 o
  -4   4   9     6500.11     6518.08    207.91 o
  -3   4   9      172.67      124.38      7.30 o
  -2   4   9       57.45       44.72      5.83 o
  -1   4   9       94.25       45.39      6.45 o
   0   4   9      954.07      927.50     12.20 o
   1   4   9     2011.53     1987.27     25.62 o
   2   4   9     3267.39     3113.17     31.90 o
   3   4   9      635.31      540.52     16.06 o
   4   4   9      587.21      590.80     17.03 o
   5   4   9        3.06        0.00     10.10 o
   6   4   9     1324.99     1225.03     53.30 o
   7   4   9       42.67       30.75     10.60 o
   8   4   9       36.89       40.37     19.04 o
   9   4   9        0.14        2.87     11.22 o
 -10   5   9     1025.56     1015.12     22.22 o
  -9   5   9     1115.98     1119.77     17.31 o
  -8   5   9      141.03      121.99      9.59 o
  -7   5   9       75.66       51.15      8.20 o
  -6   5   9      276.16      265.45     10.89 o
  -5   5   9       12.97        3.82      7.81 o
  -4   5   9      939.94      943.46     16.86 o
  -3   5   9      685.05      626.50     22.28 o
  -2   5   9      496.24      520.67     15.75 o
  -1   5   9        7.60       16.55      5.68 o
   0   5   9     2746.76     2616.07     38.66 o
   1   5   9     2958.19     2809.29     25.28 o
   2   5   9     2860.58     2802.56     65.54 o
   3   5   9       31.81       29.87     11.66 o
   4   5   9      759.04      779.98     19.64 o
   5   5   9      380.88      326.28     19.23 o
   6   5   9      187.77      197.50     14.83 o
   7   5   9       68.59       46.73     14.66 o
   8   5   9       46.06       40.13     10.85 o
   9   5   9      777.15      900.56     23.17 o
 -10   6   9       13.72       23.85     11.13 o
  -9   6   9      548.46      594.73     30.12 o
  -8   6   9     1062.26     1037.60     16.53 o
  -7   6   9     1100.67     1048.13     15.95 o
  -6   6   9      475.99      415.67     12.33 o
  -5   6   9      377.31      373.45     13.90 o
  -4   6   9       80.09       66.06      8.08 o
  -3   6   9      628.61      653.58     33.76 o
  -2   6   9      433.43      411.37     12.32 o
  -1   6   9     4440.43     4365.83     32.86 o
   0   6   9      142.51      163.53      7.91 o
   1   6   9       78.73       63.38      9.06 o
   2   6   9      586.66      549.18     14.32 o
   3   6   9      743.15      788.32     19.66 o
   4   6   9      275.29      276.43     12.59 o
   5   6   9      195.92      205.87     17.74 o
   6   6   9      603.74      588.77     17.03 o
   7   6   9      162.89      141.50     15.82 o
   8   6   9      227.21      224.42     29.07 o
 -10   7   9      879.07      848.37     35.58 o
  -9   7   9      764.87      782.86     23.00 o
  -8   7   9      832.21      747.06     15.05 o
  -7   7   9      175.70      146.61     16.22 o
  -6   7   9       82.79       67.55      8.91 o
  -5   7   9       22.88       23.41     12.13 o
  -4   7   9     4407.33     4535.61    114.66 o
  -3   7   9      415.28      423.43     35.22 o
  -2   7   9     1055.63     1054.65     18.18 o
  -1   7   9        9.43       12.74      8.76 o
   0   7   9     2252.12     2263.73     41.34 o
   1   7   9      436.29      433.83     17.05 o
   2   7   9      274.23      297.62     12.77 o
   3   7   9       96.95       68.49     10.66 o
   4   7   9      392.74      359.65     17.12 o
   5   7   9      367.22      395.88     15.65 o
   6   7   9     2461.68     2554.93     43.25 o
   7   7   9      313.37      282.10     24.26 o
  -9   8   9       95.00       79.82     12.19 o
  -8   8   9      541.33      513.76     19.31 o
  -7   8   9       21.83        8.79      8.66 o
  -6   8   9      465.39      402.93     11.76 o
  -5   8   9     1276.69     1144.09     48.75 o
  -4   8   9        0.29        9.70     10.90 o
  -3   8   9       65.92       66.99     10.96 o
  -2   8   9      941.78      919.57     22.39 o
  -1   8   9     1354.23     1270.52     20.38 o
   0   8   9     1739.92     1578.33     67.14 o
   1   8   9      192.79      184.48     14.66 o
   2   8   9       37.25       40.40     10.51 o
   3   8   9       98.36       86.30     11.28 o
   4   8   9      391.23      359.23     17.88 o
   5   8   9     1968.22     1945.17     35.42 o
   6   8   9      308.76      315.66     20.40 o
  -8   9   9      357.53      361.36     18.28 o
  -7   9   9      302.09      330.46     14.03 o
  -6   9   9      384.09      432.56     12.86 o
  -5   9   9      188.30      163.21     17.40 o
  -4   9   9     2229.13     2151.40    122.43 o
  -3   9   9     1565.55     1607.22     81.53 o
  -2   9   9       74.05      121.32     15.39 o
  -1   9   9      353.62      403.98     17.29 o
   0   9   9       37.90       22.96     10.13 o
   1   9   9     1362.33     1363.13     32.55 o
   2   9   9      828.48      824.07     25.59 o
   3   9   9      435.47      445.47     16.44 o
   4   9   9       91.36      106.04     16.59 o
   5   9   9       25.53       42.69     21.61 o
  -7  10   9      144.92      154.63     15.93 o
  -6  10   9      333.25      322.46     14.38 o
  -5  10   9      703.13      763.27     20.36 o
  -4  10   9      517.18      548.92     17.96 o
  -3  10   9        1.14        5.14     11.43 o
  -2  10   9      517.37      547.73     17.03 o
  -1  10   9      164.57      126.20     12.16 o
   0  10   9      400.16      423.40     15.31 o
   1  10   9      692.68      757.43     41.91 o
   2  10   9      193.93      207.99     14.04 o
   3  10   9       49.86       54.29     15.52 o
   4  10   9      126.04      122.64     17.51 o
  -6  11   9      474.00      561.44     17.61 o
  -5  11   9      125.69      150.00     14.75 o
  -4  11   9       16.94        5.57     12.60 o
  -3  11   9      497.88      444.42     51.31 o
  -2  11   9      530.73      542.94     38.82 o
  -1  11   9        1.83        7.03     10.60 o
   0  11   9      938.42     1032.26     39.74 o
   1  11   9       68.94       39.80     22.52 o
   2  11   9     1368.07     1456.65     32.55 o
   3  11   9      555.74      562.30     25.21 o
  -4  12   9       13.06       36.49     13.35 o
  -3  12   9      782.93      899.78     59.16 o
  -2  12   9       14.81       15.80     12.73 o
  -1  12   9       85.61       80.01     13.04 o
   0  12   9      535.16      608.21     34.98 o
  -1 -15  10      754.03      639.97     36.99 o
   0 -15  10      451.71      330.89     31.71 o
   1 -15  10       22.96       36.08     12.67 o
   2 -15  10       67.26       68.88     13.55 o
   3 -15  10        2.84        0.00     12.65 o
   4 -15  10      863.34      768.66     38.71 o
   5 -15  10      749.40      674.63     21.56 o
  -3 -14  10      522.46      498.78     16.36 o
  -2 -14  10        8.44        1.47     10.21 o
  -1 -14  10       56.79       46.07     12.69 o
   0 -14  10        0.20        8.55      8.92 o
   1 -14  10      448.17      448.86     35.68 o
   2 -14  10      218.32      192.47     14.65 o
   3 -14  10       62.92       85.43     13.47 o
   4 -14  10       40.47       42.72     13.99 o
   5 -14  10        4.94       40.96     10.83 o
   6 -14  10      646.39      596.72     18.60 o
  -5 -13  10      776.30      770.50     22.37 o
  -4 -13  10      832.59      869.74     31.98 o
  -3 -13  10      207.10      226.25     12.80 o
  -2 -13  10      422.57      393.08     14.03 o
  -1 -13  10        4.35        5.56      9.32 o
   0 -13  10      238.76      240.53     14.32 o
   1 -13  10      424.12      451.96     12.31 o
   2 -13  10        1.18        1.10      8.43 o
   3 -13  10      288.59      295.78     16.58 o
   4 -13  10     1054.11     1085.51     42.30 o
   5 -13  10      979.90     1015.50     23.10 o
   6 -13  10      473.56      417.65     19.00 o
   7 -13  10       18.89       25.88     14.11 o
  -6 -12  10       71.23       71.29     12.58 o
  -5 -12  10      197.14      232.22     13.92 o
  -4 -12  10      190.84      216.00     16.59 o
  -3 -12  10        1.38       10.83      8.77 o
  -2 -12  10      379.96      373.26     13.55 o
  -1 -12  10       60.78       47.30      9.39 o
   0 -12  10       13.72       11.89      8.25 o
   1 -12  10      419.45      413.32     11.75 o
   2 -12  10     1240.88     1276.96     23.07 o
   3 -12  10      807.21      851.17     14.83 o
   4 -12  10        0.66        0.00     11.55 o
   5 -12  10      416.26      437.87     16.76 o
   6 -12  10      223.18      205.65     10.61 o
   7 -12  10        6.11        0.38     10.27 o
   8 -12  10       19.33       11.90     11.16 o
  -7 -11  10       14.72        6.90     12.02 o
  -6 -11  10       53.78       45.00     11.64 o
  -5 -11  10      109.61       97.05     12.68 o
  -4 -11  10      945.90      907.17     15.70 o
  -3 -11  10      711.25      653.71     19.32 o
  -2 -11  10       42.22       31.36      8.25 o
  -1 -11  10      209.34      215.81      9.68 o
   0 -11  10     3102.82     3301.27     45.05 o
   1 -11  10     3887.78     4134.25     75.40 o
   2 -11  10     1174.76     1143.48     20.18 o
   3 -11  10       61.04       44.94      8.18 o
   4 -11  10       22.12       14.70     10.55 o
   5 -11  10      560.61      556.34     17.23 o
   6 -11  10       56.08       51.32      8.58 o
   7 -11  10      315.96      303.84     17.21 o
   8 -11  10       35.05       29.45     11.04 o
   9 -11  10       54.77       40.81     11.58 o
  -7 -10  10      344.89      285.71     20.86 o
  -6 -10  10      312.40      284.95     11.94 o
  -5 -10  10        7.64       14.55      8.62 o
  -4 -10  10      147.57      130.63      9.56 o
  -3 -10  10     1151.47     1184.10     25.40 o
  -2 -10  10     1419.68     1360.80     16.29 o
  -1 -10  10     1322.78     1287.11     40.85 o
   0 -10  10     3921.06     3746.59     45.36 o
   1 -10  10      371.80      392.97     10.34 o
   2 -10  10      435.65      473.75     18.67 o
   3 -10  10      131.87      150.02     13.41 o
   4 -10  10        9.55       13.47      9.62 o
   5 -10  10      576.69      581.22     13.83 o
   6 -10  10       68.33       39.67      9.60 o
   7 -10  10       13.26       27.84      8.88 o
   8 -10  10      260.88      272.67     12.69 o
   9 -10  10      550.47      534.07     16.44 o
  -8  -9  10      827.00      764.27     45.14 o
  -7  -9  10      139.64      115.15     10.28 o
  -6  -9  10       28.04        5.34      8.82 o
  -5  -9  10       18.53       22.82      8.32 o
  -4  -9  10     4487.67     4405.98     35.68 o
  -3  -9  10     4513.48     4548.72     60.68 o
  -2  -9  10      172.51      192.26      8.94 o
  -1  -9  10      198.87      194.86      7.60 o
   0  -9  10      634.27      574.88     11.18 o
   1  -9  10      576.16      587.83     16.02 o
   2  -9  10     3151.59     3023.47     70.21 o
   3  -9  10        5.37        1.98      7.10 o
   4  -9  10       70.59       67.76      8.00 o
   5  -9  10        0.64        0.97      8.13 o
   6  -9  10     3557.95     3536.51     28.34 o
   7  -9  10      874.55      855.75     14.95 o
   8  -9  10       94.17       98.99      9.36 o
   9  -9  10        5.85       15.84     10.30 o
  10  -9  10      320.86      288.88     29.16 o
  -9  -8  10      129.61      127.37     11.78 o
  -8  -8  10        0.72        7.71      8.55 o
  -7  -8  10     1473.67     1365.83     29.34 o
  -6  -8  10      174.58      137.90     10.66 o
  -5  -8  10      966.49      838.89     21.33 o
  -4  -8  10      113.91       83.67      9.26 o
  -3  -8  10      946.82      947.86     20.94 o
  -2  -8  10       82.95       76.61      9.87 o
  -1  -8  10      142.29      134.85      7.43 o
   0  -8  10     2663.11     2687.80     25.54 o
   1  -8  10      553.50      531.60      9.83 o
   2  -8  10        1.69        6.19      6.39 o
   3  -8  10     1589.87     1576.97     37.08 o
   4  -8  10      826.81      755.79     13.27 o
   5  -8  10     4291.87     4215.15     28.60 o
   6  -8  10     3844.30     3751.74     54.52 o
   7  -8  10        0.99        1.68      8.09 o
   8  -8  10        0.24        2.27      8.26 o
   9  -8  10        7.71        9.06      9.93 o
  10  -8  10        0.79        3.86     10.70 o
  -9  -7  10        7.46        7.84     10.03 o
  -8  -7  10     2922.97     2778.18     35.05 o
  -7  -7  10     2041.72     2190.60     54.84 o
  -6  -7  10     1228.29     1278.00     27.15 o
  -5  -7  10        8.26        2.43      8.42 o
  -4  -7  10      203.57      198.40     14.21 o
  -3  -7  10      418.31      429.27     11.06 o
  -2  -7  10     2689.90     2658.42     30.10 o
  -1  -7  10      295.37      260.00      9.18 o
   0  -7  10      250.60      243.35      6.94 o
   1  -7  10        1.21        3.21      5.20 o
   2  -7  10     8818.36     9101.90     65.77 o
   3  -7  10     4279.84     4348.91     52.27 o
   4  -7  10      254.93      248.99      9.16 o
   5  -7  10      565.03      594.43     12.40 o
   6  -7  10      661.60      649.19     13.66 o
   7  -7  10     1942.46     1920.39     26.22 o
   8  -7  10      272.73      292.18     10.75 o
   9  -7  10       63.16       71.78      9.80 o
  10  -7  10      157.29      147.36     15.94 o
 -10  -6  10      245.41      266.00     25.46 o
  -9  -6  10      724.87      765.10     55.94 o
  -8  -6  10      449.47      429.42     17.43 o
  -7  -6  10        0.13       10.69     11.35 o
  -6  -6  10      999.10      951.48     15.91 o
  -5  -6  10       97.43       96.93      8.91 o
  -4  -6  10      198.23      158.59      8.92 o
  -3  -6  10     1664.94     1575.82     48.48 o
  -2  -6  10      817.98      808.50     18.86 o
  -1  -6  10      392.07      392.24     13.63 o
   0  -6  10     2066.83     1789.30     58.12 o
   1  -6  10     5834.47     5523.08     39.68 o
   2  -6  10     2709.46     2689.02     31.78 o
   3  -6  10       49.50       37.95      5.60 o
   4  -6  10      757.45      817.74     19.83 o
   5  -6  10       52.18       42.99      7.56 o
   6  -6  10      801.83      746.48     32.00 o
   7  -6  10      457.07      394.97     10.84 o
   8  -6  10      138.73      124.97      9.21 o
   9  -6  10      233.96      196.86     13.38 o
  10  -6  10      884.33      899.18     26.06 o
  11  -6  10     1238.47     1290.48     34.31 o
 -10  -5  10      478.78      550.35     65.78 o
  -9  -5  10      372.02      303.62     42.10 o
  -8  -5  10       31.35       33.35     12.40 o
  -7  -5  10     3347.15     3287.96     82.48 o
  -6  -5  10     2766.66     2851.36     46.90 o
  -5  -5  10      145.94      122.74      6.92 o
  -4  -5  10     1006.52     1066.46     18.16 o
  -3  -5  10     1222.86     1112.95     23.48 o
  -2  -5  10    12115.34    11889.97     55.51 o
  -1  -5  10     3997.61     3821.80     61.68 o
   0  -5  10      394.52      391.41      7.76 o
   1  -5  10      160.64      140.44      5.88 o
   2  -5  10     5531.12     5250.63     36.50 o
   3  -5  10     2056.96     1828.46     37.05 o
   4  -5  10      572.13      534.30     19.26 o
   5  -5  10       39.75       42.23      7.19 o
   6  -5  10      308.52      241.07      9.91 o
   7  -5  10      309.08      301.32      9.79 o
   8  -5  10     2777.01     2726.81     42.14 o
   9  -5  10     1710.30     1723.26     47.16 o
  10  -5  10      178.37      162.99     13.86 o
  11  -5  10        8.22       17.22     22.62 o
 -10  -4  10      490.25      596.32     19.90 o
  -9  -4  10       92.13      120.05     10.15 o
  -8  -4  10       93.12       85.61      9.45 o
  -7  -4  10      295.13      313.85     11.79 o
  -6  -4  10       40.76       49.26      7.41 o
  -5  -4  10      546.37      483.92      9.04 o
  -4  -4  10      630.89      671.23     13.33 o
  -3  -4  10     3454.75     3427.63     23.99 o
  -2  -4  10      881.59      894.02     11.42 o
  -1  -4  10        5.59        7.50      3.83 o
   0  -4  10       21.08       18.66      4.13 o
   1  -4  10      190.88      198.51      6.87 o
   2  -4  10      154.07      168.92      5.23 o
   3  -4  10     1601.36     1702.38     15.86 o
   4  -4  10       23.04        9.83      6.61 o
   5  -4  10     1109.59     1101.87     14.83 o
   6  -4  10        7.36        8.58      6.49 o
   7  -4  10     7525.85     7744.29    157.39 o
   8  -4  10       79.73       84.30      8.59 o
   9  -4  10      510.61      502.80     16.75 o
  10  -4  10        7.02        0.00     11.65 o
  11  -4  10      605.53      464.09     32.89 o
 -10  -3  10      214.55      190.44     28.94 o
  -9  -3  10      156.62      145.14      9.91 o
  -8  -3  10        0.06        2.82      8.16 o
  -7  -3  10      215.46      219.71     10.88 o
  -6  -3  10      933.01     1044.30     14.02 o
  -5  -3  10     1910.48     1972.33     24.60 o
  -4  -3  10      854.79      809.55     22.64 o
  -3  -3  10        4.35        9.39      4.41 o
  -2  -3  10     4688.06     4736.11     79.43 o
  -1  -3  10     3680.40     3464.42     46.97 o
   0  -3  10     5495.72     5986.48     38.99 o
   1  -3  10       72.39       65.57      5.20 o
   2  -3  10       44.62       35.44      4.56 o
   3  -3  10     1062.05      910.31     12.32 o
   4  -3  10    11113.14    11232.27     56.85 o
   5  -3  10     1327.59     1304.31     15.95 o
   6  -3  10     4549.10     4843.96     62.95 o
   7  -3  10      145.25      115.59      6.71 o
   8  -3  10     1383.56     1403.88     29.85 o
   9  -3  10      143.57      149.97      9.57 o
  10  -3  10       91.26       84.45      9.14 o
  11  -3  10       16.24       20.56     12.30 o
 -11  -2  10      228.99      194.75     16.00 o
 -10  -2  10      362.87      312.29     11.94 o
  -9  -2  10       78.30       77.34      9.17 o
  -8  -2  10      495.51      536.23     12.20 o
  -7  -2  10     1819.04     1733.53     22.42 o
  -6  -2  10     1095.63     1025.93     15.39 o
  -5  -2  10       34.69       33.12      5.83 o
  -4  -2  10        1.08        6.51      4.28 o
  -3  -2  10     1769.34     1712.39     34.18 o
  -2  -2  10     1394.77     1059.88     20.91 o
  -1  -2  10     2582.90     2484.26     74.04 o
   0  -2  10      332.27      393.00     12.85 o
   1  -2  10     1451.77     1601.93     21.69 o
   2  -2  10     2858.02     2924.13     33.55 o
   3  -2  10     8052.97     7562.52     89.57 o
   4  -2  10     1112.15     1070.58     14.20 o
   5  -2  10       50.26       33.63      7.37 o
   6  -2  10      233.16      235.11      8.31 o
   7  -2  10     4565.08     4293.65     28.99 o
   8  -2  10      900.29      917.52     23.17 o
   9  -2  10       30.48       40.18      8.20 o
  10  -2  10       73.53       65.63      9.42 o
  11  -2  10      368.88      342.92     17.39 o
 -11  -1  10      693.95      674.91     20.66 o
 -10  -1  10     1160.98     1130.08     24.49 o
  -9  -1  10      743.91      751.98     21.94 o
  -8  -1  10      138.42      160.71      9.42 o
  -7  -1  10      759.58      712.68     12.48 o
  -6  -1  10     6343.26     6242.53     94.31 o
  -5  -1  10     2891.69     2729.66     29.78 o
  -4  -1  10      390.07      349.91      9.34 o
  -3  -1  10      111.96      151.07      5.68 o
  -2  -1  10      534.37      513.81      7.14 o
  -1  -1  10     6119.29     5619.51    133.77 o
   0  -1  10      181.52       92.92      5.83 o
   1  -1  10     8315.84     8706.19     50.77 o
   2  -1  10     1691.66     1599.23     18.27 o
   3  -1  10     1208.78     1050.25     11.02 o
   4  -1  10     2916.96     2640.87     39.35 o
   5  -1  10     2365.65     2301.26    103.73 o
   6  -1  10      110.60       80.27      9.43 o
   7  -1  10      794.60      759.34     16.83 o
   8  -1  10      445.39      443.14     11.65 o
   9  -1  10      694.17      714.90     15.95 o
  10  -1  10      333.89      366.11     20.94 o
 -11   0  10     1019.53     1128.05     24.17 o
 -10   0  10      257.87      279.72     11.63 o
  -9   0  10       55.33       55.61      8.37 o
  -8   0  10      115.19      124.54      8.76 o
  -7   0  10     3359.94     3492.93     51.43 o
  -6   0  10     4216.08     4393.66     25.12 o
  -5   0  10      164.75      134.40      6.29 o
  -4   0  10      516.06      474.49     18.80 o
  -3   0  10      805.93      731.86     13.01 o
  -2   0  10     2765.61     2643.19     47.68 o
  -1   0  10     1214.95     1130.10     24.07 o
   0   0  10      735.58      572.45      8.78 o
   1   0  10      769.07      777.94     24.55 o
   2   0  10     3090.53     3228.16     42.58 o
   3   0  10     4258.05     4239.48     30.55 o
   4   0  10     5471.86     5445.75     81.23 o
   5   0  10      336.42      329.79     11.89 o
   6   0  10      477.25      504.31     18.99 o
   7   0  10      350.38      321.47     13.19 o
   8   0  10     2205.24     2333.60     35.33 o
   9   0  10     2490.59     2410.38     38.99 o
  10   0  10      526.98      506.55     18.31 o
 -11   1  10      355.43      368.22     32.85 o
 -10   1  10     4239.62     4362.90     70.90 o
  -9   1  10     1206.90     1172.03     31.58 o
  -8   1  10      744.98      736.75     13.15 o
  -7   1  10       51.00       38.37      7.44 o
  -6   1  10      183.83      182.35     11.62 o
  -5   1  10     1621.21     1730.07     20.90 o
  -4   1  10      644.82      541.43     11.02 o
  -3   1  10      718.86      775.28     13.39 o
  -2   1  10      374.71      335.87      7.16 o
  -1   1  10     1981.56     1990.05     25.91 o
   0   1  10     5097.67     4979.10     42.25 o
   1   1  10     1401.62     1356.06     15.33 o
   2   1  10      278.62      223.39     11.52 o
   3   1  10       12.85       16.94      6.12 o
   4   1  10      900.18      880.02     12.86 o
   5   1  10     1741.17     1753.00    125.57 o
   6   1  10       50.74       44.77      9.50 o
   7   1  10      197.87      192.94     21.32 o
   8   1  10     1829.86     1794.88     25.52 o
   9   1  10       67.31       78.61     12.13 o
  10   1  10       54.91       56.64     21.60 o
 -11   2  10     1492.28     1566.55     27.47 o
 -10   2  10      571.54      598.64     15.95 o
  -9   2  10      128.44      128.14      9.60 o
  -8   2  10      311.28      306.59     19.29 o
  -7   2  10       28.29       23.48      7.20 o
  -6   2  10     1586.97     1463.73     25.13 o
  -5   2  10     1354.27     1370.85     19.50 o
  -4   2  10     2685.89     2654.41     40.97 o
  -3   2  10      351.27      303.83      8.67 o
  -2   2  10      892.48      799.83     10.32 o
  -1   2  10    12338.25    13102.92    111.13 o
   0   2  10     1180.39     1052.38     12.97 o
   1   2  10      427.98      405.26     13.08 o
   2   2  10        0.04        5.98      8.43 o
   3   2  10      103.08       92.72      9.74 o
   4   2  10     4354.64     4324.10    109.52 o
   5   2  10     5257.18     5134.90     76.43 o
   6   2  10      674.83      652.14     27.71 o
   7   2  10      358.16      306.04     23.58 o
   8   2  10     1148.57     1050.78     37.06 o
   9   2  10     2119.33     2054.37     50.71 o
  10   2  10      130.69      114.85     23.37 o
 -11   3  10       19.40       20.00     12.12 o
 -10   3  10       65.66       51.63     11.11 o
  -9   3  10      215.21      206.13     10.42 o
  -8   3  10       51.66       56.14     10.61 o
  -7   3  10      201.65      182.80     12.37 o
  -6   3  10      525.00      458.58     12.04 o
  -5   3  10      972.10     1023.91     21.12 o
  -4   3  10     6469.53     6221.66     43.86 o
  -3   3  10      897.25      799.63     14.57 o
  -2   3  10      466.55      416.03      9.27 o
  -1   3  10      490.89      392.40      7.58 o
   0   3  10     2179.42     2228.26     41.53 o
   1   3  10      379.85      418.38     29.84 o
   2   3  10      184.77      172.62     21.00 o
   3   3  10      319.81      285.52     13.25 o
   4   3  10       77.01       52.33     10.66 o
   5   3  10      145.90      142.80     12.29 o
   6   3  10     1483.72     1461.89     38.85 o
   7   3  10     2027.46     1863.06     44.94 o
   8   3  10      581.32      541.16     29.76 o
   9   3  10       41.19       55.20     13.47 o
 -10   4  10      513.17      558.24     31.25 o
  -9   4  10      824.74      829.00     16.06 o
  -8   4  10      235.60      250.81     10.47 o
  -7   4  10       16.84       16.53      7.69 o
  -6   4  10     2975.48     2997.54     29.74 o
  -5   4  10     5233.57     5141.71     35.95 o
  -4   4  10     3492.57     3304.53     36.02 o
  -3   4  10       32.98       22.98      6.73 o
  -2   4  10      359.40      376.56      9.10 o
  -1   4  10     1070.11      979.82     13.68 o
   0   4  10     2650.57     2389.99     32.08 o
   1   4  10      712.49      685.62     17.55 o
   2   4  10     1064.89     1064.46     20.97 o
   3   4  10      655.67      633.87     17.36 o
   4   4  10     4077.64     3875.73     46.28 o
   5   4  10     1751.25     1787.17     56.42 o
   6   4  10     1137.80     1035.84     34.30 o
   7   4  10      163.34      141.07     22.04 o
   8   4  10        5.20        0.00     11.57 o
   9   4  10      918.99      867.77     57.75 o
 -10   5  10       13.85       10.96     11.10 o
  -9   5  10      986.04     1001.44     19.28 o
  -8   5  10     1300.25     1326.32     30.78 o
  -7   5  10      492.80      538.82     12.60 o
  -6   5  10      417.14      461.64     14.82 o
  -5   5  10       47.50       33.34      8.33 o
  -4   5  10     1010.55     1009.64     15.19 o
  -3   5  10      413.28      339.33     12.41 o
  -2   5  10      147.09      110.79      9.43 o
  -1   5  10        1.68        2.43      5.88 o
   0   5  10       74.99       60.01     11.03 o
   1   5  10      842.36      830.74     19.72 o
   2   5  10      811.37      802.12     19.65 o
   3   5  10     3096.67     3017.29     34.65 o
   4   5  10       68.85       37.45     11.98 o
   5   5  10      338.24      299.55     40.21 o
   6   5  10     1110.91     1063.85     49.68 o
   7   5  10        6.35        0.00     18.15 o
   8   5  10       31.24       34.53     14.84 o
 -10   6  10     1094.91     1107.61     34.43 o
  -9   6  10     1573.13     1539.47     47.10 o
  -8   6  10      423.30      376.55     12.43 o
  -7   6  10       78.48       74.27      8.89 o
  -6   6  10       12.45       17.81      8.68 o
  -5   6  10       73.24       85.55      9.19 o
  -4   6  10     1630.01     1650.45     24.44 o
  -3   6  10     1649.08     1567.96     32.41 o
  -2   6  10      361.40      333.01     12.31 o
  -1   6  10       16.13       13.16      8.71 o
   0   6  10     2652.24     2617.49     25.28 o
   1   6  10     1392.88     1457.14     20.52 o
   2   6  10     1134.47     1134.84     19.19 o
   3   6  10      309.50      312.17     12.95 o
   4   6  10       66.17       74.83     10.78 o
   5   6  10     1289.91     1286.35     26.60 o
   6   6  10      582.04      663.20     18.39 o
   7   6  10       40.42       35.60     14.85 o
  -9   7  10       55.76       62.03     11.71 o
  -8   7  10       71.80       59.85      9.72 o
  -7   7  10       38.44       29.49      8.85 o
  -6   7  10        1.21        4.37      8.55 o
  -5   7  10        0.69        0.00     10.55 o
  -4   7  10        1.44        8.77     10.48 o
  -3   7  10      163.79      145.47     11.36 o
  -2   7  10      532.83      507.12     14.76 o
  -1   7  10     1508.77     1501.25     25.47 o
   0   7  10     3053.00     2979.21     24.41 o
   1   7  10      114.29      104.84     10.82 o
   2   7  10       33.25       20.51      9.84 o
   3   7  10       18.28       13.37     10.24 o
   4   7  10       62.32       42.66     10.96 o
   5   7  10      778.85      798.72     19.59 o
   6   7  10        2.15        0.00     11.54 o
   7   7  10       85.58       83.24     24.99 o
  -9   8  10      193.63      210.79     13.88 o
  -8   8  10      734.93      696.77     22.41 o
  -7   8  10      109.81       94.88     11.15 o
  -6   8  10      213.46      223.13     14.37 o
  -5   8  10      132.47      118.94     12.30 o
  -4   8  10     2628.36     2572.86    121.65 o
  -3   8  10     2413.73     2361.62     49.61 o
  -2   8  10     1212.70     1212.59     20.72 o
  -1   8  10      812.63      800.18     33.94 o
   0   8  10      203.96      161.55     10.93 o
   1   8  10     2000.85     1970.37     30.28 o
   2   8  10      134.44      142.05     12.29 o
   3   8  10       36.37       24.24     10.92 o
   4   8  10       19.74       23.66     11.14 o
   5   8  10      271.81      245.50     14.81 o
   6   8  10      909.67      923.76     89.02 o
  -8   9  10       27.90       23.44     13.91 o
  -7   9  10      172.69      176.67     12.91 o
  -6   9  10      447.66      505.98     15.95 o
  -5   9  10     1683.52     1866.49     27.80 o
  -4   9  10      426.82      491.59     27.30 o
  -3   9  10       75.91       54.10     12.05 o
  -2   9  10       44.18       46.25     11.55 o
  -1   9  10       20.37        4.78     10.30 o
   0   9  10      287.77      325.45     26.11 o
   1   9  10       31.55       39.06     11.23 o
   2   9  10       23.97       17.48     11.17 o
   3   9  10        7.25        9.12     10.99 o
   4   9  10      289.65      294.50     38.47 o
   5   9  10      964.95     1032.65     29.43 o
  -7  10  10      162.53      130.95     13.19 o
  -6  10  10      528.42      493.95     20.96 o
  -5  10  10      114.72       68.41     17.78 o
  -4  10  10      592.72      622.77     20.70 o
  -3  10  10      520.07      546.94     26.77 o
  -2  10  10       37.07       25.81     12.19 o
  -1  10  10      117.63      143.39     12.79 o
   0  10  10       32.22       13.43     21.10 o
   1  10  10      175.84      204.21     25.48 o
   2  10  10     1683.02     1725.19     33.34 o
   3  10  10     1234.01     1306.89     91.39 o
  -5  11  10       37.40       43.71     14.84 o
  -4  11  10      160.56      189.61     20.69 o
  -3  11  10      141.40      167.00     14.76 o
  -2  11  10       18.14       42.66     12.45 o
  -1  11  10        2.72        0.00     11.68 o
   0  11  10       36.72       27.78     21.99 o
   1  11  10     1158.35     1258.68     44.72 o
   2  11  10      822.72      850.73     39.11 o
  -1 -15  11      347.03      354.76     32.54 o
   0 -15  11      149.29      236.06     27.99 o
   1 -15  11      156.16      118.09     13.96 o
   2 -15  11       27.31       28.34     12.80 o
   3 -15  11      284.65      238.06     16.40 o
   4 -15  11        3.38       22.15     14.03 o
  -3 -14  11       29.54       42.72     11.89 o
  -2 -14  11        0.57        0.00     10.64 o
  -1 -14  11      153.19      168.63     14.75 o
   0 -14  11      969.01     1025.52     22.38 o
   1 -14  11      104.90      137.53     10.11 o
   2 -14  11       20.05       33.42      9.36 o
   3 -14  11       66.62       82.12      9.75 o
   4 -14  11      589.13      667.19     20.49 o
   5 -14  11     1962.72     2263.58     38.30 o
   6 -14  11      296.25      376.67     17.81 o
  -4 -13  11     1215.04     1349.67     29.50 o
  -3 -13  11      203.38      220.93     12.91 o
  -2 -13  11        1.35        3.49     10.09 o
  -1 -13  11       61.97       50.90     12.43 o
   0 -13  11       91.45       72.16      9.31 o
   1 -13  11      147.82      152.39     12.18 o
   2 -13  11      665.12      671.93     21.82 o
   3 -13  11      378.73      393.60     13.36 o
   4 -13  11      431.44      433.44     17.22 o
   5 -13  11      291.19      202.77     15.55 o
   6 -13  11      104.01      128.22     10.69 o
   7 -13  11       93.41      107.61     14.67 o
  -6 -12  11      109.47      119.69     13.12 o
  -5 -12  11      612.62      678.13     20.86 o
  -4 -12  11      717.26      675.97     32.13 o
  -3 -12  11      636.90      550.21     17.06 o
  -2 -12  11       46.35       35.95      8.64 o
  -1 -12  11      267.49      275.28     13.82 o
   0 -12  11      751.35      712.29     13.67 o
   1 -12  11     1546.02     1504.11     23.81 o
   2 -12  11     1444.00     1452.64     29.14 o
   3 -12  11       35.92       26.24      8.80 o
   4 -12  11       12.29       14.73     11.51 o
   5 -12  11      796.08      835.33     37.30 o
   6 -12  11      735.67      751.15     15.86 o
   7 -12  11       52.19       49.64     11.25 o
   8 -12  11       95.92       99.74     14.78 o
  -6 -11  11      203.62      153.25     13.10 o
  -5 -11  11      599.44      503.34     13.64 o
  -4 -11  11      162.72      160.69     10.37 o
  -3 -11  11        1.43        1.39      8.39 o
  -2 -11  11      443.89      418.79     11.73 o
  -1 -11  11     1648.29     1667.76     18.29 o
   0 -11  11      505.55      496.80     12.90 o
   1 -11  11      622.25      664.06     22.28 o
   2 -11  11      964.73      949.41     22.71 o
   3 -11  11        6.23        7.73      8.40 o
   4 -11  11       15.66       21.96     11.06 o
   5 -11  11      284.52      265.16     14.72 o
   6 -11  11       77.27       69.69     12.16 o
   7 -11  11       34.74       16.45      9.09 o
   8 -11  11      193.03      182.62     12.72 o
   9 -11  11      692.39      666.26     18.58 o
  -7 -10  11       33.07       62.66     14.96 o
  -6 -10  11        4.10        0.00      8.92 o
  -5 -10  11       99.41       78.11      9.51 o
  -4 -10  11     2914.06     2808.01     30.54 o
  -3 -10  11     2838.40     3019.21     27.03 o
  -2 -10  11     1387.17     1391.11     21.52 o
  -1 -10  11       37.27       15.73      7.63 o
   0 -10  11     2142.95     2070.82     54.29 o
   1 -10  11     4531.62     4290.61     28.99 o
   2 -10  11      879.50      854.68     19.47 o
   3 -10  11       43.75       19.50      7.70 o
   4 -10  11       35.09       39.23     10.59 o
   5 -10  11      682.91      706.44     18.08 o
   6 -10  11     1120.08     1091.42     21.53 o
   7 -10  11      701.86      693.42     16.18 o
   8 -10  11      359.87      389.28     15.28 o
   9 -10  11       64.91       73.93     12.07 o
  -8  -9  11       36.68       51.77     14.88 o
  -7  -9  11       13.78       26.75     10.91 o
  -6  -9  11       50.63       37.19      9.30 o
  -5  -9  11      494.23      470.36     20.70 o
  -4  -9  11      814.49      762.90     15.71 o
  -3  -9  11        3.06       12.34      9.20 o
  -2  -9  11     1381.59     1427.77     37.73 o
  -1  -9  11       11.33        3.58      7.02 o
   0  -9  11     2209.04     2290.21     35.06 o
   1  -9  11       30.63       26.05      7.11 o
   2  -9  11      219.37      194.52      8.58 o
   3  -9  11       53.46       60.21      7.72 o
   4  -9  11      210.27      189.64      9.52 o
   5  -9  11     1555.15     1479.95     34.06 o
   6  -9  11     2052.67     2112.98     24.53 o
   7  -9  11        3.48        0.00      8.56 o
   8  -9  11       97.25       81.90      9.49 o
   9  -9  11      289.74      277.56     13.78 o
  10  -9  11       45.00       42.45     11.68 o
  -8  -8  11      655.53      586.53     20.35 o
  -7  -8  11      789.93      751.54     32.14 o
  -6  -8  11       68.43       61.45     10.19 o
  -5  -8  11      215.77      181.96     12.81 o
  -4  -8  11     3594.40     3395.30     37.37 o
  -3  -8  11     5775.38     5592.55     47.38 o
  -2  -8  11      780.29      724.29     21.26 o
  -1  -8  11      257.83      257.05     10.38 o
   0  -8  11       39.79       41.18      5.77 o
   1  -8  11       54.04       37.77      7.04 o
   2  -8  11     5787.81     5750.05     53.62 o
   3  -8  11     1559.95     1567.50     29.30 o
   4  -8  11       29.67       32.84      7.60 o
   5  -8  11       97.19       95.12      9.03 o
   6  -8  11     2120.92     2042.70     22.30 o
   7  -8  11     1576.02     1590.53     18.81 o
   8  -8  11       15.51       12.40      8.54 o
   9  -8  11        0.41        7.79      8.87 o
  10  -8  11      249.11      206.08     13.22 o
  -9  -7  11      535.47      630.98     31.52 o
  -8  -7  11       19.90       36.59     13.59 o
  -7  -7  11      323.32      303.22     15.43 o
  -6  -7  11     1188.05     1236.66     34.48 o
  -5  -7  11      423.47      440.94     12.69 o
  -4  -7  11      623.22      610.96     21.86 o
  -3  -7  11      186.70      186.25      9.50 o
  -2  -7  11        4.63       13.99      7.47 o
  -1  -7  11       40.13       16.41      7.19 o
   0  -7  11       48.45       38.32      5.52 o
   1  -7  11     3199.75     3155.64     40.25 o
   2  -7  11     3246.80     3090.21     21.32 o
   3  -7  11        5.38        9.12      5.85 o
   4  -7  11      357.56      378.59     13.10 o
   5  -7  11      200.01      197.79      9.67 o
   6  -7  11     1147.36     1188.94     17.35 o
   7  -7  11      462.49      442.59     14.63 o
   8  -7  11      215.51      205.40     10.80 o
   9  -7  11      108.60       84.59      9.56 o
  10  -7  11      944.32      984.61     22.06 o
  -9  -6  11       40.48       53.72     13.78 o
  -8  -6  11     3287.06     3462.77    124.63 o
  -7  -6  11     3925.36     3807.30    281.20 o
  -6  -6  11      810.64      820.92     18.69 o
  -5  -6  11       48.89       37.90      8.18 o
  -4  -6  11       76.76       95.91     16.10 o
  -3  -6  11       43.69       48.35      8.75 o
  -2  -6  11     2677.42     2547.20     28.87 o
  -1  -6  11      338.52      289.59      9.43 o
   0  -6  11      293.11      252.37      6.78 o
   1  -6  11       61.74       69.59      4.91 o
   2  -6  11     3791.30     3679.30     44.42 o
   3  -6  11     4355.54     4210.60     25.53 o
   4  -6  11      637.67      542.25     11.61 o
   5  -6  11       37.17       41.97      7.74 o
   6  -6  11        5.67        0.29      8.24 o
   7  -6  11     1746.00     1785.41     18.89 o
   8  -6  11      193.65      140.62      9.57 o
   9  -6  11      474.02      456.95     12.59 o
  10  -6  11      338.95      327.60     16.10 o
 -10  -5  11      371.08      292.32     17.58 o
  -9  -5  11      566.68      545.16     18.99 o
  -8  -5  11     1135.37     1215.80     43.82 o
  -7  -5  11      730.61      730.74     14.17 o
  -6  -5  11      341.13      350.70     10.58 o
  -5  -5  11        7.46        5.35      6.10 o
  -4  -5  11      463.03      428.34     11.29 o
  -3  -5  11     6828.94     7186.27    179.85 o
  -2  -5  11      390.96      362.54     18.32 o
  -1  -5  11       13.04        7.42      6.47 o
   0  -5  11      416.51      372.71      9.05 o
   1  -5  11     3632.58     3734.52     51.15 o
   2  -5  11     1415.22     1373.54     22.28 o
   3  -5  11     2262.47     2288.71     29.14 o
   4  -5  11       32.87       15.48      7.02 o
   5  -5  11        7.24        5.36      7.42 o
   6  -5  11      900.35      967.89     17.51 o
   7  -5  11     2767.86     2808.76     22.59 o
   8  -5  11      587.24      672.29     13.41 o
   9  -5  11        2.54        0.75      9.15 o
  10  -5  11       51.90       45.35     12.84 o
 -10  -4  11      284.71      291.35     16.99 o
  -9  -4  11      313.96      290.68     11.97 o
  -8  -4  11       69.90       60.15      8.94 o
  -7  -4  11      682.20      641.34     14.24 o
  -6  -4  11     1469.23     1464.78     16.67 o
  -5  -4  11       19.83        7.82      7.15 o
  -4  -4  11       44.43       44.35      5.69 o
  -3  -4  11      953.25      972.53     10.82 o
  -2  -4  11    10602.84    10799.42    178.33 o
  -1  -4  11     6427.72     6472.69    108.53 o
   0  -4  11      383.51      315.66      6.42 o
   1  -4  11      157.21      119.34      6.52 o
   2  -4  11      351.60      356.45     10.26 o
   3  -4  11       87.79       86.67      7.23 o
   4  -4  11      361.28      367.64     10.16 o
   5  -4  11      173.54      188.81     10.22 o
   6  -4  11        4.93        0.00      7.78 o
   7  -4  11      221.30      201.08      9.24 o
   8  -4  11     2280.71     2421.36     71.23 o
   9  -4  11       64.82       47.99     11.83 o
  10  -4  11       13.83       11.66     11.85 o
 -10  -3  11       46.20       26.06      9.71 o
  -9  -3  11       17.23       31.79      9.20 o
  -8  -3  11       11.72       12.05      8.28 o
  -7  -3  11      350.53      349.82     12.17 o
  -6  -3  11      848.38      852.12     13.44 o
  -5  -3  11      585.62      575.65     12.47 o
  -4  -3  11      804.65      762.81     15.50 o
  -3  -3  11     5153.48     5068.22     47.01 o
  -2  -3  11     5374.56     5123.35     75.33 o
  -1  -3  11     2778.08     2884.70     53.33 o
   0  -3  11       91.03      102.90      7.16 o
   1  -3  11       74.85       61.82      4.07 o
   2  -3  11     1345.17     1162.03     16.58 o
   3  -3  11     1867.80     1753.06     28.58 o
   4  -3  11     2464.27     2619.13     37.46 o
   5  -3  11       20.25       12.43      8.71 o
   6  -3  11      804.70      795.81     20.10 o
   7  -3  11     5198.74     5312.52     76.95 o
   8  -3  11     2942.14     2962.83    158.60 o
   9  -3  11       65.24       60.57      9.04 o
  10  -3  11      107.55       81.89      9.77 o
 -10  -2  11       44.58       49.26      9.76 o
  -9  -2  11       45.57       46.39      9.13 o
  -8  -2  11        3.56        8.75      8.00 o
  -7  -2  11      270.90      234.91     13.47 o
  -6  -2  11     1968.15     1908.84     32.55 o
  -5  -2  11     3342.14     3221.54     23.01 o
  -4  -2  11     1889.61     1888.75     15.89 o
  -3  -2  11      941.84      977.23     20.67 o
  -2  -2  11      434.81      498.39      8.13 o
  -1  -2  11     1815.98     1727.54     36.23 o
   0  -2  11      901.54      936.72     11.15 o
   1  -2  11      644.01      741.31     17.35 o
   2  -2  11       98.68       82.84      4.93 o
   3  -2  11        1.47        5.34      4.95 o
   4  -2  11     6841.53     6813.79     43.46 o
   5  -2  11     1960.58     1973.65     44.44 o
   6  -2  11      954.98      947.39     18.73 o
   7  -2  11     1082.29     1074.45     51.25 o
   8  -2  11      459.13      493.46     16.16 o
   9  -2  11      603.73      574.63     13.33 o
  10  -2  11      181.86      184.02     12.79 o
 -10  -1  11       90.37      103.16     10.50 o
  -9  -1  11        1.81        2.71      8.66 o
  -8  -1  11      204.57      201.81     14.07 o
  -7  -1  11     2638.83     2712.10     21.65 o
  -6  -1  11     3699.77     3715.17     38.98 o
  -5  -1  11       76.25       81.43      6.28 o
  -4  -1  11      517.43      517.79     10.76 o
  -3  -1  11     1219.92     1205.23     31.85 o
  -2  -1  11     1135.82     1093.74     14.36 o
  -1  -1  11     2527.31     2529.99     30.48 o
   0  -1  11      746.31      813.84     17.32 o
   1  -1  11       22.79       32.24      4.51 o
   2  -1  11     5618.40     5520.54     89.25 o
   3  -1  11     8142.04     8003.31     76.60 o
   4  -1  11     6405.58     6579.79     46.52 o
   5  -1  11      326.30      357.18     22.29 o
   6  -1  11      135.67      140.53     37.89 o
   7  -1  11      391.17      376.42     14.10 o
   8  -1  11     1059.52     1169.30     50.13 o
   9  -1  11      418.77      427.18     16.25 o
  10  -1  11      186.62      147.73     13.71 o
 -10   0  11     1685.05     1861.63     28.05 o
  -9   0  11     1919.02     2081.43     53.96 o
  -8   0  11      861.48      953.41     44.04 o
  -7   0  11      182.06      166.86      9.08 o
  -6   0  11     2051.19     2093.94     41.48 o
  -5   0  11      106.38      117.59      6.55 o
  -4   0  11        3.15        6.87      6.58 o
  -3   0  11      520.96      558.23     15.53 o
  -2   0  11        0.61        5.68      4.18 o
  -1   0  11     1527.25     1621.72     16.63 o
   0   0  11     1316.62     1274.82     14.79 o
   1   0  11     4593.61     4656.41     60.59 o
   2   0  11     4204.92     4114.95     34.69 o
   3   0  11      283.42      209.94      8.40 o
   4   0  11     1561.13     1611.73     21.78 o
   5   0  11     1352.07     1537.74     60.85 o
   6   0  11      137.88      178.59     23.67 o
   7   0  11      130.48      112.48     11.70 o
   8   0  11      263.06      224.47     13.94 o
   9   0  11       97.21      110.71     12.38 o
  10   0  11      144.69      111.82     23.68 o
 -10   1  11      756.21      691.87     36.11 o
  -9   1  11        2.50        5.93     11.36 o
  -8   1  11        9.47        5.98      7.81 o
  -7   1  11      483.65      470.82     11.34 o
  -6   1  11     1054.56      988.39     23.09 o
  -5   1  11       58.16       74.44      8.80 o
  -4   1  11      198.63      166.32      8.45 o
  -3   1  11       79.48       81.24      7.08 o
  -2   1  11     2700.44     2454.50     28.41 o
  -1   1  11    13388.65    13143.83    241.08 o
   0   1  11     4856.96     4230.33     71.04 o
   1   1  11      290.37      263.82      6.72 o
   2   1  11       10.44        6.72      6.31 o
   3   1  11      879.90      819.67     12.69 o
   4   1  11      216.59      192.08     11.48 o
   5   1  11      260.90      239.40     11.89 o
   6   1  11       31.97       20.99      9.79 o
   7   1  11      113.88      118.88     11.71 o
   8   1  11     1682.23     1770.54     41.25 o
   9   1  11     2975.25     2921.36    203.06 o
  10   1  11      619.75      537.37     32.39 o
 -10   2  11      538.25      557.21     18.70 o
  -9   2  11      348.47      351.86     11.98 o
  -8   2  11       58.03       64.46      8.58 o
  -7   2  11      369.35      407.88     11.11 o
  -6   2  11       11.18        2.96      8.01 o
  -5   2  11       39.16       39.32      8.57 o
  -4   2  11     4051.20     3992.12     59.44 o
  -3   2  11      945.73      921.94     15.77 o
  -2   2  11     4311.19     4282.96     27.93 o
  -1   2  11     1362.00     1368.64     22.98 o
   0   2  11     1023.05      965.37     15.87 o
   1   2  11       67.24       72.86     25.38 o
   2   2  11      165.16      131.89     10.58 o
   3   2  11     2334.62     2315.44     27.71 o
   4   2  11      172.50      171.50     15.81 o
   5   2  11      303.66      257.35     21.36 o
   6   2  11      464.60      432.15     25.92 o
   7   2  11     1230.51     1176.97     38.47 o
   8   2  11     2394.73     2400.55     53.25 o
   9   2  11       90.76      107.64     22.58 o
 -10   3  11      380.49      352.35     12.81 o
  -9   3  11      259.36      250.96     11.62 o
  -8   3  11      542.08      537.32     13.01 o
  -7   3  11        0.85        8.71      7.70 o
  -6   3  11     2547.73     2584.09     23.97 o
  -5   3  11     8849.46     8987.46    171.34 o
  -4   3  11     1432.39     1378.98     16.95 o
  -3   3  11        4.94        2.65      6.77 o
  -2   3  11       38.52       38.13      6.37 o
  -1   3  11     4541.09     4440.33     62.99 o
   0   3  11     3468.57     3330.72     36.26 o
   1   3  11        3.80        0.00      9.62 o
   2   3  11      803.52      796.45     18.29 o
   3   3  11      295.06      252.75     13.38 o
   4   3  11     3809.14     3682.09     92.46 o
   5   3  11     6276.93     6001.31     47.87 o
   6   3  11      910.06      839.99     32.96 o
   7   3  11       85.04       68.68     19.75 o
   8   3  11       53.64       39.37     21.02 o
   9   3  11     1173.99     1219.98     42.32 o
 -10   4  11        5.31        0.00      9.37 o
  -9   4  11      184.00      197.36     11.04 o
  -8   4  11      486.18      480.45     16.18 o
  -7   4  11      426.68      414.72     13.35 o
  -6   4  11     1960.99     1986.66     21.76 o
  -5   4  11        1.37        9.69      8.03 o
  -4   4  11     3741.32     3636.83     72.87 o
  -3   4  11      363.14      380.60     11.29 o
  -2   4  11       34.99       29.69      8.28 o
  -1   4  11      383.20      368.20     10.04 o
   0   4  11      200.79      185.11      8.17 o
   1   4  11      202.78      168.56     12.77 o
   2   4  11      267.71      263.73     14.05 o
   3   4  11     4405.34     4340.47     60.30 o
   4   4  11     1012.08      960.59     21.73 o
   5   4  11      888.52      903.46     22.20 o
   6   4  11      129.64      117.44     20.82 o
   7   4  11        5.84        0.00     18.78 o
   8   4  11       11.14       19.20     18.96 o
 -10   5  11      499.91      456.58     16.12 o
  -9   5  11     1313.34     1276.03     23.72 o
  -8   5  11      282.01      243.87     16.08 o
  -7   5  11        0.15        2.99      8.91 o
  -6   5  11       46.09       43.01      9.09 o
  -5   5  11     1605.27     1555.97     25.59 o
  -4   5  11      717.10      645.95     13.35 o
  -3   5  11       99.15       94.27     10.38 o
  -2   5  11        2.57        0.00      8.80 o
  -1   5  11     1807.02     1810.52     18.76 o
   0   5  11     5302.30     5202.11     33.71 o
   1   5  11     4482.45     4473.90     41.83 o
   2   5  11     1548.88     1500.51     26.09 o
   3   5  11      296.97      299.02     29.42 o
   4   5  11      222.13      188.89     14.61 o
   5   5  11     2352.34     2242.24    104.88 o
   6   5  11      573.19      610.35     30.69 o
   7   5  11       32.15       44.25     20.46 o
   8   5  11        6.54       11.57     15.19 o
  -9   6  11       28.15       20.65      9.73 o
  -8   6  11      263.88      215.10     11.37 o
  -7   6  11      169.23      162.12     11.61 o
  -6   6  11        3.37        8.79      8.80 o
  -5   6  11      167.40      164.90     14.56 o
  -4   6  11       76.03       49.16     12.37 o
  -3   6  11      277.67      255.29     12.78 o
  -2   6  11      388.29      382.11     13.50 o
  -1   6  11     1202.60     1176.37     28.71 o
   0   6  11     1451.22     1447.49     17.82 o
   1   6  11       94.21       83.72     10.17 o
   2   6  11      200.28      192.56     12.08 o
   3   6  11       55.74       64.35     13.47 o
   4   6  11       40.05       35.44     12.81 o
   5   6  11      150.72      169.99     14.02 o
   6   6  11       12.23       13.77     11.30 o
   7   6  11       85.83       80.56     16.35 o
  -9   7  11      597.33      615.57     31.22 o
  -8   7  11     1164.06     1232.17     19.03 o
  -7   7  11       35.49       31.55     12.08 o
  -6   7  11       12.52        7.43     11.11 o
  -5   7  11        1.77        1.44     11.37 o
  -4   7  11      422.59      450.13     15.54 o
  -3   7  11      814.29      843.62     18.55 o
  -2   7  11      465.44      506.56     23.05 o
  -1   7  11      248.45      228.04     11.51 o
   0   7  11      472.17      458.78     12.25 o
   1   7  11     2665.91     2818.77     78.35 o
   2   7  11      375.72      341.75     14.48 o
   3   7  11      100.04       91.52     11.83 o
   4   7  11        5.19        1.38     11.04 o
   5   7  11      991.52      984.89     21.78 o
   6   7  11      529.20      483.88     20.73 o
  -8   8  11       77.24       67.65     11.98 o
  -7   8  11       16.22       31.10     12.48 o
  -6   8  11       14.68       12.21     12.41 o
  -5   8  11      934.03      962.12     31.89 o
  -4   8  11      333.43      366.97     28.61 o
  -3   8  11       47.43       47.23     15.54 o
  -2   8  11       83.53       73.95     11.25 o
  -1   8  11      262.86      253.67     32.32 o
   0   8  11     1430.22     1421.01     41.27 o
   1   8  11       15.64       37.80     10.69 o
   2   8  11       74.90       52.75     11.62 o
   3   8  11       89.68       82.91     13.54 o
   4   8  11      440.41      454.61     22.75 o
   5   8  11     1174.73     1167.41     40.34 o
  -7   9  11      146.99      131.36     14.35 o
  -6   9  11      995.71     1018.63     27.62 o
  -5   9  11       15.69       13.21     12.37 o
  -4   9  11     1166.00     1311.39     91.02 o
  -3   9  11     1174.79     1230.75     76.06 o
  -2   9  11      443.86      512.63     55.19 o
  -1   9  11        4.77        4.73     10.57 o
   0   9  11      162.42      143.19     23.44 o
   1   9  11      274.19      291.65     18.18 o
   2   9  11      672.02      634.55     22.78 o
   3   9  11      269.45      311.74     25.51 o
   4   9  11      853.29      956.59     71.13 o
  -6  10  11      162.48      131.06     11.42 o
  -5  10  11      514.09      500.13     40.20 o
  -4  10  11      514.19      481.72     58.10 o
  -3  10  11       36.25       33.06     12.81 o
  -2  10  11       15.16       14.53     11.86 o
  -1  10  11       15.68       19.28     11.19 o
   0  10  11       43.51       22.28     21.17 o
   1  10  11      677.84      585.57     32.88 o
   2  10  11      292.41      273.39     18.85 o
   3  10  11      250.42      271.57     19.22 o
  -4  11  11       25.56        4.15     13.07 o
  -3  11  11       36.20        7.09     12.94 o
  -2  11  11      115.42      142.74     14.16 o
  -1  11  11       46.68       56.17     12.79 o
   0  11  11      644.36      876.69     39.59 o
   0 -15  12     1231.94     1322.32     26.00 o
   1 -15  12      139.42      125.64     11.36 o
   2 -15  12       45.20       60.59     13.63 o
   3 -15  12       13.39       28.11     12.96 o
   4 -15  12      138.21      130.98     15.26 o
  -3 -14  12      204.50      193.23     13.98 o
  -2 -14  12      101.90      120.49     20.73 o
  -1 -14  12      368.69      357.97     46.24 o
   0 -14  12       26.80       40.51     13.08 o
   1 -14  12      166.53      177.57     12.40 o
   2 -14  12       95.87      107.82     10.06 o
   3 -14  12      158.44      193.19     11.22 o
   4 -14  12      593.26      654.11     20.55 o
   5 -14  12        1.20       15.52     13.99 o
   6 -14  12      149.12      169.83     11.71 o
  -4 -13  12     1378.85     1337.24     32.09 o
  -3 -13  12       36.21       22.24      9.55 o
  -2 -13  12        4.47        2.36      8.94 o
  -1 -13  12      223.55      183.95     18.37 o
   0 -13  12      860.95      913.56     21.35 o
   1 -13  12      432.36      500.83     19.88 o
   2 -13  12       87.92       73.81      9.69 o
   3 -13  12       11.09       15.57      9.20 o
   4 -13  12      158.22      168.61     15.58 o
   5 -13  12     1750.26     1719.60     29.54 o
   6 -13  12      595.12      546.12     19.31 o
   7 -13  12        4.11        0.00     11.36 o
  -5 -12  12      233.85      214.09     17.26 o
  -4 -12  12        0.75        3.46      9.47 o
  -3 -12  12      227.10      236.15     11.21 o
  -2 -12  12        4.32        6.81      8.85 o
  -1 -12  12       34.92       35.10      8.79 o
   0 -12  12      521.35      524.20     17.33 o
   1 -12  12      142.43      133.90     10.17 o
   2 -12  12      643.36      665.42     15.70 o
   3 -12  12      447.03      473.37     12.91 o
   4 -12  12      271.36      270.54     21.91 o
   5 -12  12      375.68      392.90     16.74 o
   6 -12  12        2.60       21.84     12.98 o
   7 -12  12       62.57       37.60     11.22 o
   8 -12  12        5.48        0.00     13.91 o
  -6 -11  12       58.39       53.65     10.15 o
  -5 -11  12      108.35      127.06     10.60 o
  -4 -11  12      272.62      260.75     16.89 o
  -3 -11  12      208.49      198.27     10.58 o
  -2 -11  12      260.75      288.35     15.47 o
  -1 -11  12       41.62       27.55      8.19 o
   0 -11  12      451.42      453.87     19.65 o
   1 -11  12      798.47      825.22     20.29 o
   2 -11  12     2844.23     2904.80     56.15 o
   3 -11  12        0.48        0.00      8.56 o
   4 -11  12        0.19        0.00     11.06 o
   5 -11  12      261.24      225.27     14.48 o
   6 -11  12     1654.56     1574.60     26.21 o
   7 -11  12      162.12      128.93     12.12 o
   8 -11  12      112.44       91.56     10.27 o
  -7 -10  12        7.70        0.00     10.94 o
  -6 -10  12      214.07      246.83     11.76 o
  -5 -10  12      677.05      686.78     23.79 o
  -4 -10  12      688.30      691.14     17.90 o
  -3 -10  12       66.62       55.48      8.96 o
  -2 -10  12     1195.88     1277.78     16.74 o
  -1 -10  12     3765.21     3949.97     96.62 o
   0 -10  12     1446.58     1508.88     25.04 o
   1 -10  12     1177.38     1241.53     20.60 o
   2 -10  12       51.80       38.10      8.10 o
   3 -10  12       60.20       40.00      8.24 o
   4 -10  12        3.11        0.00     10.34 o
   5 -10  12      248.33      252.10     13.89 o
   6 -10  12      228.55      231.91     12.37 o
   7 -10  12       46.18       47.30      9.51 o
   8 -10  12      142.37      123.40     10.53 o
   9 -10  12      914.26      932.21     20.04 o
  -8  -9  12      516.42      466.22     16.80 o
  -7  -9  12      240.34      204.28     13.11 o
  -6  -9  12      261.10      222.28     12.64 o
  -5  -9  12        0.49        9.06      9.86 o
  -4  -9  12     3217.88     3239.00     33.15 o
  -3  -9  12     4040.08     3873.07     79.67 o
  -2  -9  12     2051.83     1890.36     41.54 o
  -1  -9  12      400.66      341.39     11.43 o
   0  -9  12      458.58      529.17     15.14 o
   1  -9  12     1203.81     1247.08     24.00 o
   2  -9  12       76.57       84.59      8.00 o
   3  -9  12        0.98        1.02      7.48 o
   4  -9  12      151.56      133.26     17.73 o
   5  -9  12       25.33       25.85      8.87 o
   6  -9  12     1115.80     1053.87     18.11 o
   7  -9  12     1278.53     1278.06     17.92 o
   8  -9  12      504.63      443.01     14.69 o
   9  -9  12        7.55        0.00      9.34 o
  -8  -8  12       12.53       14.62     13.29 o
  -7  -8  12        0.09        0.00     12.68 o
  -6  -8  12      694.40      600.51     18.44 o
  -5  -8  12     1687.59     1643.75     29.26 o
  -4  -8  12     2929.97     2756.20     45.03 o
  -3  -8  12      538.73      567.62     24.05 o
  -2  -8  12       19.12       10.97      8.07 o
  -1  -8  12       69.81       89.12      8.50 o
   0  -8  12      195.65      172.13      7.04 o
   1  -8  12     3315.96     3233.71     24.26 o
   2  -8  12        0.58        0.00      7.06 o
   3  -8  12        1.34        7.35      7.24 o
   4  -8  12      200.15      197.99      9.66 o
   5  -8  12     2193.46     2188.75     22.38 o
   6  -8  12     1386.36     1439.54     22.97 o
   7  -8  12      172.49      171.23     10.14 o
   8  -8  12       17.25        7.08      8.63 o
   9  -8  12       63.62       51.11      9.43 o
  10  -8  12      176.29      123.88     12.47 o
  -9  -7  12       33.40        6.07     13.46 o
  -8  -7  12     2366.57     2357.53    101.91 o
  -7  -7  12     1657.99     1721.02     42.20 o
  -6  -7  12     1058.28     1118.07     41.10 o
  -5  -7  12      131.63       99.78      9.83 o
  -4  -7  12      331.62      287.43     15.73 o
  -3  -7  12      638.88      628.79     18.06 o
  -2  -7  12      928.77      989.79     15.15 o
  -1  -7  12      136.49      103.28      8.26 o
   0  -7  12      642.59      553.97     11.22 o
   1  -7  12        1.92        2.45      5.78 o
   2  -7  12     7057.37     7232.73    181.07 o
   3  -7  12     3256.85     3290.11     36.15 o
   4  -7  12      903.72      842.33     14.27 o
   5  -7  12      124.10      107.63      9.01 o
   6  -7  12        0.41        0.00      8.90 o
   7  -7  12      632.92      597.05     13.33 o
   8  -7  12        5.53        6.48      8.35 o
   9  -7  12      103.67       94.09      9.75 o
  10  -7  12      657.93      625.04     15.23 o
  -9  -6  12     1363.45     1305.29     26.28 o
  -8  -6  12     1055.68      981.04     33.22 o
  -7  -6  12      141.16      136.74     13.94 o
  -6  -6  12       10.93       12.26     11.21 o
  -5  -6  12      114.60       91.88     11.20 o
  -4  -6  12       61.76       56.96      8.35 o
  -3  -6  12     4560.87     4646.37     28.90 o
  -2  -6  12      329.86      373.57     10.66 o
  -1  -6  12       77.22       95.69      8.02 o
   0  -6  12      438.38      420.50     13.42 o
   1  -6  12     4854.78     4851.55     33.93 o
   2  -6  12     8973.38     8609.16     84.26 o
   3  -6  12     1203.95     1224.89     15.37 o
   4  -6  12      374.94      319.07     11.43 o
   5  -6  12      255.19      211.60     10.28 o
   6  -6  12      598.56      585.78     16.72 o
   7  -6  12     2175.13     2148.86     25.98 o
   8  -6  12      209.35      200.76     13.18 o
   9  -6  12       48.83       59.12      9.02 o
  10  -6  12       99.09       97.27     13.79 o
  -9  -5  12      120.45      162.95     15.19 o
  -8  -5  12      260.59      206.84     13.06 o
  -7  -5  12     3231.57     3185.07     53.77 o
  -6  -5  12     1449.07     1410.63     31.34 o
  -5  -5  12      143.13      132.19      8.80 o
  -4  -5  12     1205.93     1191.09     21.41 o
  -3  -5  12     1087.80     1063.42     19.98 o
  -2  -5  12     3772.43     3637.87     58.91 o
  -1  -5  12     3919.55     3776.87     61.79 o
   0  -5  12      772.65      750.07     13.97 o
   1  -5  12       94.66       81.09      5.28 o
   2  -5  12       52.17       50.57      5.39 o
   3  -5  12      539.21      534.89     20.00 o
   4  -5  12      354.45      364.64     10.67 o
   5  -5  12      368.29      305.90     10.65 o
   6  -5  12       62.06       74.11      9.00 o
   7  -5  12      584.07      536.18     12.23 o
   8  -5  12     1831.06     1927.17     22.82 o
   9  -5  12       98.65       89.63     13.35 o
  10  -5  12      284.96      279.27     19.16 o
 -10  -4  12      485.42      532.88     14.74 o
  -9  -4  12        2.05        2.04      9.57 o
  -8  -4  12      847.45      941.99     16.13 o
  -7  -4  12     1762.47     1824.98     20.75 o
  -6  -4  12      106.03       74.43      8.65 o
  -5  -4  12       63.99       68.35      7.94 o
  -4  -4  12      211.80      207.01      7.95 o
  -3  -4  12     3576.53     3502.60     23.06 o
  -2  -4  12     2811.55     2677.52     30.49 o
  -1  -4  12      741.27      741.88      8.81 o
   0  -4  12       20.02       13.72      3.93 o
   1  -4  12      304.58      271.57      8.87 o
   2  -4  12     1649.90     1555.82     20.65 o
   3  -4  12     1060.13      976.74     19.52 o
   4  -4  12      157.08      130.07      8.56 o
   5  -4  12      331.40      300.72     10.58 o
   6  -4  12      226.34      252.62     10.54 o
   7  -4  12     4790.96     4819.05     39.40 o
   8  -4  12     3438.39     3596.77     80.49 o
   9  -4  12        0.40        7.68     12.21 o
  10  -4  12       34.55       32.38     13.37 o
 -10  -3  12      240.91      267.26     12.45 o
  -9  -3  12      332.65      390.01     12.62 o
  -8  -3  12       72.00       70.60      9.37 o
  -7  -3  12       72.83      110.43     10.17 o
  -6  -3  12     4430.04     4573.75     30.76 o
  -5  -3  12     2760.21     2822.93     45.35 o
  -4  -3  12      803.79      861.18     11.27 o
  -3  -3  12      683.74      719.76     16.57 o
  -2  -3  12      588.19      518.36      7.40 o
  -1  -3  12     1149.60     1189.16     23.35 o
   0  -3  12      148.91      126.35      4.02 o
   1  -3  12      358.72      323.24      5.79 o
   2  -3  12      690.43      650.45     12.90 o
   3  -3  12        5.98        3.89      6.88 o
   4  -3  12     1267.51     1189.77     15.79 o
   5  -3  12       20.00       20.69      7.93 o
   6  -3  12      646.97      611.73     11.59 o
   7  -3  12      546.13      612.58     21.91 o
   8  -3  12       48.53       59.34     12.35 o
   9  -3  12      242.29      225.84     22.50 o
  10  -3  12       28.26       24.39     12.58 o
 -10  -2  12       68.67       56.67     10.05 o
  -9  -2  12        1.49        0.00      9.08 o
  -8  -2  12       47.11       51.35     11.12 o
  -7  -2  12      873.51      867.95     20.94 o
  -6  -2  12     3736.55     3672.50     37.89 o
  -5  -2  12      279.77      277.31      8.41 o
  -4  -2  12      701.54      711.64     21.60 o
  -3  -2  12     2251.21     2211.14     25.57 o
  -2  -2  12     1419.38     1420.87     17.53 o
  -1  -2  12     1368.91     1321.23     17.88 o
   0  -2  12      151.27      152.44      4.46 o
   1  -2  12      227.45      224.16      5.85 o
   2  -2  12      758.20      668.68     15.92 o
   3  -2  12     8452.49     8331.90     75.93 o
   4  -2  12     2414.84     2522.81     25.09 o
   5  -2  12     3673.22     3743.01     53.82 o
   6  -2  12        4.87        9.09      8.35 o
   7  -2  12      254.49      269.71     13.39 o
   8  -2  12     1681.27     1737.37     56.43 o
   9  -2  12      137.69      130.83     13.15 o
  10  -2  12        8.47       24.49     12.65 o
 -10  -1  12      223.31      219.59     11.74 o
  -9  -1  12      521.78      525.23     13.30 o
  -8  -1  12      273.56      298.64     10.91 o
  -7  -1  12      104.84       96.10      8.68 o
  -6  -1  12     1149.01     1126.56     15.61 o
  -5  -1  12      568.80      524.46     14.32 o
  -4  -1  12     1725.58     1776.20     22.73 o
  -3  -1  12      399.16      424.09      7.92 o
  -2  -1  12       28.66       23.46      4.69 o
  -1  -1  12     1560.96     1551.80     23.98 o
   0  -1  12      476.62      468.43      7.49 o
   1  -1  12     1205.74     1187.03     13.18 o
   2  -1  12     3048.74     3112.98     42.69 o
   3  -1  12     1028.91      926.41     18.24 o
   4  -1  12      277.17      292.40     10.28 o
   5  -1  12      860.36      942.39     17.99 o
   6  -1  12       89.04       90.64     11.05 o
   7  -1  12        3.27        0.34     10.25 o
   8  -1  12        7.98       15.72     11.37 o
   9  -1  12       95.18      106.00     13.19 o
  10  -1  12        6.32        0.00     12.37 o
 -10   0  12      366.77      313.37     16.58 o
  -9   0  12      161.01      123.42     15.74 o
  -8   0  12      278.56      283.90     26.99 o
  -7   0  12     2248.97     2228.04     26.11 o
  -6   0  12     2413.43     2416.82     27.04 o
  -5   0  12      619.93      590.17     12.89 o
  -4   0  12      564.08      543.70     16.17 o
  -3   0  12      591.99      562.55     18.14 o
  -2   0  12     4161.84     4232.79     56.90 o
  -1   0  12     5187.85     4699.75     78.32 o
   0   0  12     4273.68     4109.67     40.15 o
   1   0  12     2801.25     2767.86     27.62 o
   2   0  12     2157.80     2233.68     16.79 o
   3   0  12     2902.95     2952.78     26.76 o
   4   0  12     1960.04     1897.19     60.54 o
   5   0  12      298.11      242.52     12.09 o
   6   0  12       33.65       39.16     10.30 o
   7   0  12      376.74      384.78     19.35 o
   8   0  12     1924.11     2005.68    166.20 o
   9   0  12     1398.57     1449.10     70.85 o
 -10   1  12     1617.07     1552.12     27.08 o
  -9   1  12      855.56      816.81     20.65 o
  -8   1  12      643.68      602.98     13.21 o
  -7   1  12      120.93      111.32      8.77 o
  -6   1  12      724.94      695.55     26.24 o
  -5   1  12      154.25      132.78      9.02 o
  -4   1  12      464.24      486.19     15.64 o
  -3   1  12     1454.87     1400.30     16.25 o
  -2   1  12     2492.57     2347.55     33.07 o
  -1   1  12       25.00       12.83      4.69 o
   0   1  12     1933.69     1790.73     23.66 o
   1   1  12     2095.38     1927.93     49.46 o
   2   1  12      218.40      216.67      8.81 o
   3   1  12     1175.28     1182.44     31.41 o
   4   1  12     1701.07     1598.40     38.80 o
   5   1  12      158.56      183.58     11.56 o
   6   1  12        5.69        1.68     10.21 o
   7   1  12      300.70      301.21     21.46 o
   8   1  12     1737.66     1787.62     51.82 o
   9   1  12      308.24      341.20     40.75 o
 -10   2  12      413.10      491.57     18.84 o
  -9   2  12      211.45      208.81     10.74 o
  -8   2  12      464.78      458.25     12.72 o
  -7   2  12      128.24      108.86      9.06 o
  -6   2  12      737.77      710.07     22.97 o
  -5   2  12     2609.76     2649.79     29.89 o
  -4   2  12      160.67      171.73      9.22 o
  -3   2  12      970.41     1003.76     23.98 o
  -2   2  12      198.73      170.93      7.27 o
  -1   2  12     4486.68     4564.94     43.08 o
   0   2  12     2034.88     2073.29     29.90 o
   1   2  12        6.62        7.99      9.44 o
   2   2  12      893.14      907.65     31.64 o
   3   2  12      872.81      875.01     19.46 o
   4   2  12     1570.97     1662.13     60.56 o
   5   2  12     3185.09     3190.17     54.43 o
   6   2  12     1625.77     1595.36     42.27 o
   7   2  12      929.34      892.52     35.10 o
   8   2  12      123.42      111.21     23.20 o
   9   2  12     2189.90     2295.39     55.67 o
 -10   3  12       19.41       13.24      9.53 o
  -9   3  12       57.45       67.49      9.60 o
  -8   3  12        1.06        0.00      8.60 o
  -7   3  12      504.76      463.84     13.69 o
  -6   3  12      957.24      908.06     18.84 o
  -5   3  12      338.90      264.72     11.02 o
  -4   3  12     4438.25     4574.49     29.56 o
  -3   3  12      518.44      523.24     11.56 o
  -2   3  12     1774.17     1637.54     23.25 o
  -1   3  12     3028.56     2841.31     31.76 o
   0   3  12       35.90       53.55      6.77 o
   1   3  12       72.14       57.37     17.68 o
   2   3  12       17.69       18.80     10.57 o
   3   3  12     5093.56     4999.65    157.44 o
   4   3  12     1921.62     1712.04     27.17 o
   5   3  12        0.18        0.00     18.49 o
   6   3  12       43.87       41.27     20.57 o
   7   3  12      224.38      193.40     23.83 o
   8   3  12      559.52      557.08     32.33 o
 -10   4  12      886.78      877.95     26.07 o
  -9   4  12      735.07      727.71     16.00 o
  -8   4  12      651.47      651.84     14.60 o
  -7   4  12        1.23        0.00      9.43 o
  -6   4  12      356.37      327.45     12.43 o
  -5   4  12     7795.25     7823.31    140.12 o
  -4   4  12     1674.99     1634.15     23.98 o
  -3   4  12       92.43      104.87     10.60 o
  -2   4  12        1.83        1.97      8.34 o
  -1   4  12      501.24      463.23     11.42 o
   0   4  12     2465.18     2329.58     20.52 o
   1   4  12      545.09      504.14     25.49 o
   2   4  12      499.59      450.36     21.57 o
   3   4  12      419.85      402.56     17.21 o
   4   4  12      502.62      414.97     17.54 o
   5   4  12     3699.67     3587.38     40.71 o
   6   4  12      953.48      932.43     35.65 o
   7   4  12        2.01        0.00     20.62 o
   8   4  12      158.26      161.17     23.68 o
  -9   5  12      264.38      250.95     12.03 o
  -8   5  12      684.27      651.18     14.76 o
  -7   5  12     1300.93     1295.15     40.98 o
  -6   5  12      726.09      714.65     18.26 o
  -5   5  12     1276.43     1203.85     18.13 o
  -4   5  12        7.79        0.00      9.77 o
  -3   5  12        1.07        0.30      9.17 o
  -2   5  12       33.92       39.71      9.68 o
  -1   5  12      808.49      810.37     16.57 o
   0   5  12      837.95      791.74     23.01 o
   1   5  12        0.05        0.00     11.62 o
   2   5  12      176.17      156.54     14.01 o
   3   5  12     1272.17     1080.44     24.38 o
   4   5  12     1075.48     1042.26     24.39 o
   5   5  12     1539.91     1512.15     98.37 o
   6   5  12        5.77        3.71     19.92 o
   7   5  12      120.60      102.98     22.21 o
  -9   6  12     1035.54     1107.81     21.38 o
  -8   6  12     1561.07     1616.52     29.53 o
  -7   6  12      257.95      278.35     12.69 o
  -6   6  12       39.34       26.64     11.37 o
  -5   6  12      556.80      506.06     24.59 o
  -4   6  12      988.50      981.01     30.08 o
  -3   6  12      624.76      642.43     23.06 o
  -2   6  12      125.05      117.84     11.20 o
  -1   6  12       27.76       26.70      9.52 o
   0   6  12     1983.68     1934.72     31.12 o
   1   6  12     2395.17     2453.13     38.51 o
   2   6  12      960.19      948.95     23.96 o
   3   6  12       43.16       15.43     12.95 o
   4   6  12        0.45        0.00     12.97 o
   5   6  12     1052.85     1018.99     25.78 o
   6   6  12      454.35      531.42     24.16 o
  -8   7  12       77.12       72.15     12.00 o
  -7   7  12        3.57        9.03     11.92 o
  -6   7  12       52.24       42.86     12.18 o
  -5   7  12      126.14      114.47     12.78 o
  -4   7  12      436.93      379.49     17.89 o
  -3   7  12        1.44        8.67     10.54 o
  -2   7  12        6.87        0.79      9.94 o
  -1   7  12     1121.88     1141.10     51.27 o
   0   7  12     1989.12     1961.29     85.07 o
   1   7  12     1243.32     1101.40     26.11 o
   2   7  12       45.36       63.89     11.54 o
   3   7  12        1.70        2.92     10.92 o
   4   7  12      440.14      406.63     25.89 o
   5   7  12      279.10      304.23     16.36 o
   6   7  12      143.09      127.38     21.01 o
  -7   8  12      251.91      259.18     24.71 o
  -6   8  12      217.29      235.94     17.95 o
  -5   8  12        4.39        1.24     11.71 o
  -4   8  12     1589.26     1631.39     26.33 o
  -3   8  12     2247.97     2291.71     62.83 o
  -2   8  12     2081.41     2169.13     40.89 o
  -1   8  12      702.88      717.39     22.98 o
   0   8  12       90.15       60.67     20.95 o
   1   8  12      766.64      684.17     41.27 o
   2   8  12       40.57       34.24     11.82 o
   3   8  12       91.91       76.44     12.40 o
   4   8  12       42.80       47.13     21.44 o
   5   8  12      103.68       72.55     13.19 o
  -6   9  12       51.05       48.06     15.95 o
  -5   9  12     1572.57     1731.14     28.37 o
  -4   9  12     1004.65     1101.47     64.65 o
  -3   9  12      376.20      417.18     43.83 o
  -2   9  12        6.89        7.44     11.19 o
  -1   9  12      101.05      113.59     12.37 o
   0   9  12      225.97      271.89     27.36 o
   1   9  12      325.06      349.25     28.86 o
   2   9  12        4.67        2.84     11.90 o
   3   9  12      139.03      129.29     13.72 o
  -5  10  12       74.56       81.01     14.44 o
  -4  10  12      236.27      231.08     30.05 o
  -3  10  12      398.75      381.79     23.51 o
  -2  10  12      109.35       88.01     13.17 o
  -1  10  12       45.37       37.39     22.57 o
   0  10  12       29.07       34.06     21.87 o
   1  10  12       30.35       15.69     22.11 o
   1 -15  13       40.13       32.41      9.94 o
   2 -15  13        9.24        8.37     10.07 o
   3 -15  13        4.62        0.00     10.04 o
  -2 -14  13      108.01      126.93     15.31 o
  -1 -14  13      262.52      251.29     16.77 o
   0 -14  13      631.75      629.99     45.93 o
   1 -14  13      254.68      265.07     11.90 o
   2 -14  13       49.60       37.61      9.84 o
   3 -14  13       46.97       69.95     10.50 o
   4 -14  13      210.00      270.21     16.81 o
   5 -14  13     1107.81     1281.85     26.68 o
  -4 -13  13      203.46      219.69     21.02 o
  -3 -13  13       28.52       30.09      9.92 o
  -2 -13  13        0.72        0.00      9.15 o
  -1 -13  13       57.30       63.36     13.47 o
   0 -13  13       35.85       42.45     13.01 o
   1 -13  13        9.89        5.35      9.04 o
   2 -13  13      443.80      441.70     13.19 o
   3 -13  13      507.00      549.36     15.74 o
   4 -13  13     1429.58     1490.39     26.25 o
   5 -13  13      537.87      605.16     22.41 o
   6 -13  13        4.37       16.31     13.06 o
  -5 -12  13      334.77      348.90     13.42 o
  -4 -12  13      324.62      299.54     12.59 o
  -3 -12  13      132.42      152.36     10.74 o
  -2 -12  13       10.98        5.31      8.83 o
  -1 -12  13        0.78        0.00     10.14 o
   0 -12  13      364.89      340.91     25.20 o
   1 -12  13     2644.48     2812.27     45.65 o
   2 -12  13      911.09     1027.20     20.41 o
   3 -12  13       61.49       64.47      9.60 o
   4 -12  13       20.65       21.25     12.27 o
   5 -12  13      554.21      593.18     19.13 o
   6 -12  13      426.28      415.37     17.78 o
   7 -12  13       16.19        1.55     11.07 o
  -6 -11  13      199.42      213.48     12.28 o
  -5 -11  13       24.14       16.34      9.78 o
  -4 -11  13       38.72       47.22      9.46 o
  -3 -11  13       18.08       19.95      9.14 o
  -2 -11  13       96.77       79.94      9.49 o
  -1 -11  13      156.89      133.97     13.41 o
   0 -11  13      733.63      703.13     18.90 o
   1 -11  13     1927.09     1851.96     32.93 o
   2 -11  13      133.14      147.72      9.84 o
   3 -11  13       98.74      109.08      9.95 o
   4 -11  13       40.99       44.19     12.27 o
   5 -11  13     1369.08     1456.56     25.05 o
   6 -11  13      138.44      131.52     18.23 o
   7 -11  13        3.39        3.18     12.51 o
   8 -11  13        3.32       13.22      9.55 o
  -7 -10  13      374.04      314.59     14.92 o
  -6 -10  13      211.92      168.59     11.36 o
  -5 -10  13       99.12       64.99      9.82 o
  -4 -10  13      311.49      363.78     16.95 o
  -3 -10  13     1355.98     1421.87     24.26 o
  -2 -10  13     1250.97     1307.39     27.67 o
  -1 -10  13       97.85       85.47      8.76 o
   0 -10  13       36.33       26.93      6.96 o
   1 -10  13      872.70      835.54     28.82 o
   2 -10  13      861.25      865.82     14.28 o
   3 -10  13      118.84      120.35      9.34 o
   4 -10  13      135.78      105.57     12.12 o
   5 -10  13      234.02      233.76     14.52 o
   6 -10  13      497.30      480.80     17.92 o
   7 -10  13     1518.51     1394.81     21.67 o
   8 -10  13      544.15      539.13     21.13 o
   9 -10  13      157.64      150.84     11.49 o
  -7  -9  13      119.64      147.72     29.50 o
  -6  -9  13        2.85       11.93     12.64 o
  -5  -9  13     1365.95     1237.20     20.07 o
  -4  -9  13     2046.85     1835.67     34.87 o
  -3  -9  13      478.20      470.80     13.73 o
  -2  -9  13      366.45      378.49     15.60 o
  -1  -9  13      104.89       86.96      9.63 o
   0  -9  13     1139.96     1099.75     21.11 o
   1  -9  13      119.97       94.84      7.88 o
   2  -9  13        1.43        0.00      7.53 o
   3  -9  13       37.20       22.59      7.93 o
   4  -9  13      437.80      380.96     17.16 o
   5  -9  13     2508.68     2551.75     25.27 o
   6  -9  13     3113.17     3216.69     47.37 o
   7  -9  13      975.67     1017.54     26.92 o
   8  -9  13        1.52       11.90      9.17 o
   9  -9  13      221.59      184.24     11.47 o
  -8  -8  13      789.47      793.03     22.42 o
  -7  -8  13      770.19      717.14     20.85 o
  -6  -8  13      517.83      566.87     36.14 o
  -5  -8  13      323.45      335.87     12.96 o
  -4  -8  13      604.02      530.99     14.12 o
  -3  -8  13     5938.20     5549.52     49.86 o
  -2  -8  13        6.13       10.82      8.45 o
  -1  -8  13      643.22      690.80     13.81 o
   0  -8  13        6.03       17.02      6.11 o
   1  -8  13      909.34      806.03     11.63 o
   2  -8  13      376.77      345.31     16.72 o
   3  -8  13     1107.50     1024.51     18.95 o
   4  -8  13      420.09      433.41     16.28 o
   5  -8  13       38.16       26.04      8.70 o
   6  -8  13      138.31      139.62     10.95 o
   7  -8  13     1188.89     1139.10     19.29 o
   8  -8  13       93.95       97.09     10.07 o
   9  -8  13       34.50       30.04      9.55 o
  -8  -7  13      901.82      988.91     23.60 o
  -7  -7  13        5.36        4.21     12.84 o
  -6  -7  13      341.30      377.57     18.59 o
  -5  -7  13       13.59       21.47      9.05 o
  -4  -7  13     2939.38     2820.90     56.53 o
  -3  -7  13      444.26      441.69     14.85 o
  -2  -7  13      209.32      197.64      9.88 o
  -1  -7  13        0.99        0.31      7.84 o
   0  -7  13       95.24      119.33      6.69 o
   1  -7  13     2290.18     2278.89     33.04 o
   2  -7  13     3449.89     3291.33     33.98 o
   3  -7  13       20.60       11.95      6.24 o
   4  -7  13       70.75       52.35      8.07 o
   5  -7  13      478.85      519.92     17.77 o
   6  -7  13     1758.49     1746.12     45.52 o
   7  -7  13      417.48      394.58     14.46 o
   8  -7  13        0.31        7.86      8.83 o
   9  -7  13        0.95        2.51      9.25 o
  10  -7  13       90.53       82.98     12.24 o
  -9  -6  13       63.45       45.68     22.30 o
  -8  -6  13     1173.40     1156.12     68.47 o
  -7  -6  13     1207.09     1097.31     22.88 o
  -6  -6  13      870.01      786.24     36.91 o
  -5  -6  13      281.60      269.61     19.94 o
  -4  -6  13      365.08      332.92     12.40 o
  -3  -6  13      150.22      153.52     11.61 o
  -2  -6  13     1746.93     1549.75     48.15 o
  -1  -6  13      451.81      442.40     11.11 o
   0  -6  13     1318.34     1284.28     22.78 o
   1  -6  13     1108.17     1121.99     18.17 o
   2  -6  13     2190.23     2081.35     44.96 o
   3  -6  13     3461.22     3465.99     28.68 o
   4  -6  13      365.01      322.75     10.83 o
   5  -6  13      198.26      200.17     10.14 o
   6  -6  13      410.43      361.25     18.33 o
   7  -6  13      892.18      818.10     14.66 o
   8  -6  13      787.88      784.05     15.21 o
   9  -6  13       20.14       20.77     10.30 o
  10  -6  13     1097.15     1179.45     25.65 o
  -9  -5  13      667.48      674.44     20.93 o
  -8  -5  13     2277.27     2577.51     27.88 o
  -7  -5  13     1564.81     1681.80     19.79 o
  -6  -5  13      248.14      311.25     10.98 o
  -5  -5  13       12.36        9.51      7.77 o
  -4  -5  13      118.13      107.37      7.27 o
  -3  -5  13     6061.30     6073.13     59.23 o
  -2  -5  13     1434.28     1450.94     13.71 o
  -1  -5  13        1.43        0.00      7.18 o
   0  -5  13      116.43      130.52      5.56 o
   1  -5  13     2665.90     2650.29     39.59 o
   2  -5  13     3984.36     4066.91     41.57 o
   3  -5  13      972.50     1026.61     24.75 o
   4  -5  13     1637.99     1592.46     18.37 o
   5  -5  13      480.36      421.14     13.57 o
   6  -5  13     1468.17     1528.12     23.15 o
   7  -5  13     2181.04     2269.49     41.77 o
   8  -5  13     1332.12     1343.70     29.64 o
   9  -5  13        0.41        0.00     12.52 o
  10  -5  13       46.12       58.57     13.46 o
  -9  -4  13      173.46      124.89     10.84 o
  -8  -4  13        2.78        3.19      9.03 o
  -7  -4  13      100.64      131.02      9.88 o
  -6  -4  13     2444.55     2479.24     26.67 o
  -5  -4  13      389.63      313.13     10.34 o
  -4  -4  13      506.43      551.72     19.41 o
  -3  -4  13       13.90       10.46      5.74 o
  -2  -4  13     1278.14     1260.81     11.52 o
  -1  -4  13      574.72      623.59     11.85 o
   0  -4  13     2350.09     2289.99     25.86 o
   1  -4  13      787.93      795.79     11.97 o
   2  -4  13        1.28        7.72      5.07 o
   3  -4  13       30.59       28.80      7.37 o
   4  -4  13      869.02      846.00     14.39 o
   5  -4  13      128.38      135.71      9.82 o
   6  -4  13      245.86      213.72     10.99 o
   7  -4  13      712.92      726.45     16.05 o
   8  -4  13       55.28       56.90     12.65 o
   9  -4  13      513.36      485.23     17.79 o
  10  -4  13        1.61        3.22     13.03 o
 -10  -3  13       34.43       33.41     10.31 o
  -9  -3  13      128.39      132.57     10.89 o
  -8  -3  13      131.92      106.48     11.72 o
  -7  -3  13     1317.86     1296.40     25.83 o
  -6  -3  13      744.24      643.62     19.64 o
  -5  -3  13      163.95      135.11      9.70 o
  -4  -3  13      150.52      145.22      8.10 o
  -3  -3  13     5060.65     5020.55     47.90 o
  -2  -3  13     5341.94     5170.64     31.00 o
  -1  -3  13      618.83      555.29      7.32 o
   0  -3  13      121.31       97.31      4.22 o
   1  -3  13      153.04      192.81      4.81 o
   2  -3  13      739.30      741.44     15.85 o
   3  -3  13     1278.24     1359.92     16.40 o
   4  -3  13     1476.94     1465.78     22.57 o
   5  -3  13      422.43      421.64     12.12 o
   6  -3  13      193.42      184.22     13.22 o
   7  -3  13     2123.14     2246.33     37.68 o
   8  -3  13     3155.75     3260.17    189.56 o
   9  -3  13        6.31       15.27     11.75 o
  10  -3  13       59.47       48.16     13.46 o
 -10  -2  13      117.45      122.85     12.27 o
  -9  -2  13      172.29      136.84     10.44 o
  -8  -2  13       53.45       56.15      9.08 o
  -7  -2  13       42.92       43.47      8.61 o
  -6  -2  13     2821.91     2746.24     75.82 o
  -5  -2  13     2970.91     2691.74     20.76 o
  -4  -2  13     1227.60     1185.89     12.99 o
  -3  -2  13     1241.25     1173.77     17.23 o
  -2  -2  13      140.99      145.50      5.26 o
  -1  -2  13       93.06       71.00      4.03 o
   0  -2  13       51.51       72.33      4.10 o
   1  -2  13        1.13        0.31      4.10 o
   2  -2  13        2.97        0.35      4.90 o
   3  -2  13     3537.56     3444.81     41.85 o
   4  -2  13      474.56      461.40     15.01 o
   5  -2  13       17.12       20.54      8.46 o
   6  -2  13     2345.98     2359.72     98.86 o
   7  -2  13      420.41      423.97     47.33 o
   8  -2  13       70.26      122.53     13.41 o
   9  -2  13        0.92        0.37     11.91 o
  10  -2  13        1.04        3.16     12.56 o
 -10  -1  13      289.30      269.60     16.58 o
  -9  -1  13      270.40      279.61     15.75 o
  -8  -1  13      316.89      276.41     16.16 o
  -7  -1  13     2943.04     2996.38     29.93 o
  -6  -1  13     3255.15     3234.21     41.37 o
  -5  -1  13     3402.53     3561.10     29.07 o
  -4  -1  13       56.49       32.95      5.75 o
  -3  -1  13       27.52       19.13      5.37 o
  -2  -1  13     1442.59     1429.95     15.32 o
  -1  -1  13     1285.12     1276.20     18.19 o
   0  -1  13      301.48      354.32      5.41 o
   1  -1  13       62.66       80.80      6.26 o
   2  -1  13        3.18        2.71      4.90 o
   3  -1  13    11963.00    12134.43    140.19 o
   4  -1  13      963.97      890.76     21.10 o
   5  -1  13     1421.14     1528.40     61.62 o
   6  -1  13      106.66      117.31     11.66 o
   7  -1  13     1147.32     1188.55    115.39 o
   8  -1  13     1174.17     1204.08     66.82 o
   9  -1  13      612.91      706.68     21.42 o
 -10   0  13      396.32      371.80     50.65 o
  -9   0  13      445.01      416.50     17.41 o
  -8   0  13     1833.06     1879.35     33.14 o
  -7   0  13      447.29      435.55     15.62 o
  -6   0  13      426.51      429.25     22.11 o
  -5   0  13       48.17       43.70      8.46 o
  -4   0  13       10.11        6.00      7.39 o
  -3   0  13       16.16       11.69      7.11 o
  -2   0  13     1337.93     1235.07     30.91 o
  -1   0  13       61.71       54.64      5.30 o
   0   0  13     1328.46     1307.61     22.00 o
   1   0  13      939.08      899.83     18.12 o
   2   0  13     4664.60     4689.07     39.18 o
   3   0  13      677.73      667.12     21.20 o
   4   0  13       69.76       66.16     13.00 o
   5   0  13       64.53       55.90     10.45 o
   6   0  13       88.86       90.32     11.39 o
   7   0  13      321.42      316.45     14.77 o
   8   0  13      849.51      844.01     34.77 o
   9   0  13      198.77      190.80     14.80 o
 -10   1  13      972.05     1091.93     24.59 o
  -9   1  13      327.29      356.67     15.30 o
  -8   1  13      248.43      275.65     14.13 o
  -7   1  13      199.20      169.18     10.14 o
  -6   1  13      119.56      126.11     10.32 o
  -5   1  13     1986.40     1883.19     23.90 o
  -4   1  13        1.23        5.05      7.56 o
  -3   1  13     1156.11     1243.49     26.08 o
  -2   1  13     1859.06     1779.35     31.62 o
  -1   1  13     8272.29     8443.94     67.25 o
   0   1  13     2354.59     2275.52     18.86 o
   1   1  13     1152.99     1158.18     40.79 o
   2   1  13      151.15      139.64      8.55 o
   3   1  13     2817.40     2758.58     36.81 o
   4   1  13      160.25      172.16     11.76 o
   5   1  13       86.11       90.07     11.47 o
   6   1  13        0.76        7.95     10.57 o
   7   1  13      156.89      148.11     13.52 o
   8   1  13      340.92      361.21     51.19 o
   9   1  13     1416.47     1450.83     46.71 o
 -10   2  13      569.94      626.08     20.70 o
  -9   2  13        1.12        5.33     10.45 o
  -8   2  13       10.63        4.15      8.78 o
  -7   2  13       69.50       94.43     10.39 o
  -6   2  13       41.01       40.79      9.28 o
  -5   2  13        3.11        9.84      8.66 o
  -4   2  13      310.95      327.36     11.10 o
  -3   2  13      477.83      481.23     16.43 o
  -2   2  13     3910.62     3879.64     57.83 o
  -1   2  13      834.06      751.83     19.55 o
   0   2  13      152.02      187.23      8.31 o
   1   2  13      386.24      329.54     14.40 o
   2   2  13      124.73       82.67     14.36 o
   3   2  13      324.99      352.85     28.70 o
   4   2  13      134.31      122.54     12.45 o
   5   2  13       75.67       93.21     20.48 o
   6   2  13      324.89      303.84     25.52 o
   7   2  13      710.89      630.71     32.92 o
   8   2  13     2640.58     2663.16     58.95 o
  -9   3  13      143.59      113.90     14.59 o
  -8   3  13      371.32      340.87     15.80 o
  -7   3  13       99.99       83.07     10.61 o
  -6   3  13      121.95      111.97     10.34 o
  -5   3  13     4028.13     3844.99     33.70 o
  -4   3  13     2355.02     2219.06     21.89 o
  -3   3  13      976.60      939.24     14.73 o
  -2   3  13     1823.81     1779.46     26.57 o
  -1   3  13      549.28      496.12     11.67 o
   0   3  13     1019.23      954.67     24.17 o
   1   3  13       36.70       29.94     10.48 o
   2   3  13      596.54      527.56     17.46 o
   3   3  13       22.73       13.77     11.11 o
   4   3  13      642.06      652.89     19.59 o
   5   3  13     2333.74     2254.53     49.60 o
   6   3  13      517.78      569.53     30.62 o
   7   3  13      188.53      167.05     24.07 o
   8   3  13       44.78       27.24     21.21 o
  -9   4  13        4.13        7.23      9.59 o
  -8   4  13      172.53      192.02     11.07 o
  -7   4  13      967.96      993.96     18.43 o
  -6   4  13     1068.35     1146.93     21.62 o
  -5   4  13      936.30      962.62     17.02 o
  -4   4  13       32.88       23.91     10.54 o
  -3   4  13        5.12        0.00      9.39 o
  -2   4  13        6.62        1.72      9.06 o
  -1   4  13     1690.75     1711.97     19.22 o
   0   4  13       54.15       57.65      7.70 o
   1   4  13        1.82        0.73     11.21 o
   2   4  13       54.32       39.48     11.96 o
   3   4  13     1323.53     1288.51     25.76 o
   4   4  13     5148.54     5214.15     80.96 o
   5   4  13      560.06      570.09     30.73 o
   6   4  13       16.81       18.06     20.45 o
   7   4  13        1.41        0.00     20.35 o
  -9   5  13     1255.42     1242.04     20.05 o
  -8   5  13      936.44      939.55     19.49 o
  -7   5  13      801.55      755.67     16.98 o
  -6   5  13      249.30      261.85     12.10 o
  -5   5  13     1177.08     1174.26     22.33 o
  -4   5  13     1285.38     1294.43     22.35 o
  -3   5  13      292.83      290.04     18.07 o
  -2   5  13      204.71      160.25     11.64 o
  -1   5  13      295.32      260.60     10.52 o
   0   5  13     1326.31     1265.33     25.88 o
   1   5  13     2084.18     2093.78     32.11 o
   2   5  13     1126.69     1068.38     24.72 o
   3   5  13     1164.33     1151.39     74.74 o
   4   5  13        0.06        2.02     12.68 o
   5   5  13      631.46      679.23     22.10 o
   6   5  13      282.74      270.64     26.58 o
   7   5  13       23.81       36.43     20.74 o
  -8   6  13        1.58        6.16      9.66 o
  -7   6  13      128.82      112.71     18.70 o
  -6   6  13      590.88      617.20     18.95 o
  -5   6  13      232.13      222.20     14.37 o
  -4   6  13       81.48       69.65     17.06 o
  -3   6  13      294.65      267.94     23.99 o
  -2   6  13      332.34      318.37     27.28 o
  -1   6  13     1341.38     1293.48     25.74 o
   0   6  13     1802.16     1763.08     56.35 o
   1   6  13     1584.28     1498.77     29.21 o
   2   6  13       96.02       68.47     14.08 o
   3   6  13       10.84        2.42     13.53 o
   4   6  13      248.29      233.33     17.31 o
   5   6  13      405.80      412.74     16.56 o
   6   6  13        2.57        0.00     15.27 o
  -8   7  13       91.94      110.19     12.58 o
  -7   7  13      169.44      157.88     21.84 o
  -6   7  13      132.30      145.92     14.34 o
  -5   7  13       27.54        1.23     12.22 o
  -4   7  13      191.88      143.84     13.21 o
  -3   7  13      836.93      813.09     59.64 o
  -2   7  13      569.43      576.40     35.74 o
  -1   7  13      933.38      961.79     61.57 o
   0   7  13       56.96       41.43     14.66 o
   1   7  13      669.49      586.91     21.97 o
   2   7  13      536.52      528.36     19.85 o
   3   7  13      128.08      101.04     13.10 o
   4   7  13       85.33       82.94     13.98 o
   5   7  13       67.33       58.83     12.79 o
  -7   8  13      531.45      571.80     33.22 o
  -6   8  13        0.40        0.00     13.14 o
  -5   8  13      842.79      903.99     22.21 o
  -4   8  13     1426.57     1723.17     43.73 o
  -3   8  13     1041.91     1239.45     28.51 o
  -2   8  13       15.53       13.14     11.71 o
  -1   8  13      504.66      529.61     18.20 o
   0   8  13      875.15      947.02     36.90 o
   1   8  13      265.83      296.95     19.01 o
   2   8  13      277.45      251.74     18.10 o
   3   8  13        5.51        4.82     11.78 o
   4   8  13      159.14      156.94     14.26 o
  -5   9  13      132.53      115.74     14.52 o
  -4   9  13      104.59      138.44     13.98 o
  -3   9  13     1017.84     1174.81     24.18 o
  -2   9  13      374.54      418.54     16.62 o
  -1   9  13      200.44      204.85     25.43 o
   0   9  13        2.88        0.00     21.29 o
   1   9  13      426.21      465.41     32.34 o
   2   9  13      160.02      162.46     17.58 o
  -3  10  13      250.55      266.08     15.72 o
  -2  10  13       23.58       21.00     12.59 o
  -1  10  13        8.70        0.00     22.41 o
  -2 -14  14      281.74      341.60     18.38 o
  -1 -14  14      818.05      926.45     61.36 o
   0 -14  14       29.70       33.82     13.94 o
   1 -14  14        1.06        0.00      9.58 o
   2 -14  14       93.43      109.77     10.87 o
   3 -14  14       29.69       43.10     10.45 o
   4 -14  14      816.45      865.85     23.12 o
   5 -14  14      107.64      113.28     15.63 o
  -3 -13  14      101.37       62.54     10.51 o
  -2 -13  14        9.55        0.00     11.06 o
  -1 -13  14      191.03      201.37     27.41 o
   0 -13  14      327.56      340.72     25.63 o
   1 -13  14      718.23      743.55     16.97 o
   2 -13  14      283.10      253.88     12.00 o
   3 -13  14       65.73       67.05     10.38 o
   4 -13  14       35.38       47.33     13.83 o
   5 -13  14      894.98      909.76     23.28 o
   6 -13  14      211.70      212.46     16.98 o
  -5 -12  14      529.30      477.58     22.01 o
  -4 -12  14       10.91       13.45      9.96 o
  -3 -12  14       17.35       16.36      9.51 o
  -2 -12  14       87.49       77.58      9.96 o
  -1 -12  14      454.58      427.35     22.67 o
   0 -12  14      367.10      361.07     38.92 o
   1 -12  14      344.44      387.63     16.71 o
   2 -12  14      108.19      111.74     10.11 o
   3 -12  14      451.31      432.37     13.13 o
   4 -12  14      493.96      490.34     17.71 o
   5 -12  14     1068.49     1060.47     29.27 o
   6 -12  14        0.13        0.44     13.05 o
   7 -12  14      194.32      194.82     15.87 o
  -6 -11  14        8.17       12.35     11.54 o
  -5 -11  14       87.01       70.42     10.67 o
  -4 -11  14      229.24      189.79     11.30 o
  -3 -11  14      334.32      346.35     16.78 o
  -2 -11  14      154.61      150.96     11.76 o
  -1 -11  14       36.44       25.60     10.47 o
   0 -11  14       70.79       67.93     10.83 o
   1 -11  14     3455.75     3452.01    113.89 o
   2 -11  14     1577.02     1636.01     41.36 o
   3 -11  14       11.07        8.13      8.98 o
   4 -11  14       73.31       77.23     12.65 o
   5 -11  14       12.78       21.44     12.31 o
   6 -11  14      271.83      262.07     15.98 o
   7 -11  14       11.10        0.00     12.90 o
   8 -11  14      274.66      251.77     14.33 o
  -6 -10  14      103.26      106.43     14.74 o
  -5 -10  14        4.43       17.82     11.93 o
  -4 -10  14      257.25      251.16     12.90 o
  -3 -10  14       61.35       60.86     11.27 o
  -2 -10  14       15.57       17.44     10.06 o
  -1 -10  14      578.81      563.03     20.36 o
   0 -10  14     1235.87     1296.57     34.07 o
   1 -10  14     2268.00     2271.08     85.22 o
   2 -10  14       10.80       12.48      8.31 o
   3 -10  14      232.48      210.05     10.44 o
   4 -10  14      107.12      109.02     15.98 o
   5 -10  14     1330.17     1275.62     23.82 o
   6 -10  14      888.03      893.07     21.89 o
   7 -10  14      345.36      345.36     14.33 o
   8 -10  14        5.07        8.85      9.59 o
  -7  -9  14      113.80      128.33     15.07 o
  -6  -9  14      303.72      316.54     28.43 o
  -5  -9  14        3.59        2.85     10.22 o
  -4  -9  14      511.50      439.29     16.58 o
  -3  -9  14     4551.47     4227.59     44.80 o
  -2  -9  14      916.15      858.15     28.97 o
  -1  -9  14      211.08      180.81     16.24 o
   0  -9  14      264.33      250.54     12.72 o
   1  -9  14        6.09        2.64      7.02 o
   2  -9  14       58.55       51.80      8.40 o
   3  -9  14      337.76      365.82     11.29 o
   4  -9  14      259.02      273.36     13.97 o
   5  -9  14        2.96       10.58     11.86 o
   6  -9  14       77.11       63.29     10.85 o
   7  -9  14     1227.34     1207.95     29.41 o
   8  -9  14      671.71      675.72     19.56 o
   9  -9  14       97.61      116.57     11.36 o
  -8  -8  14      414.87      391.83     18.73 o
  -7  -8  14       41.37       34.91     13.68 o
  -6  -8  14       99.93       89.55     13.86 o
  -5  -8  14      974.80     1085.98     30.65 o
  -4  -8  14     3685.23     3698.03     41.19 o
  -3  -8  14     1483.70     1568.94     27.77 o
  -2  -8  14        2.12        8.87      8.66 o
  -1  -8  14      174.34      148.90     17.76 o
   0  -8  14      696.04      731.07     11.27 o
   1  -8  14      254.92      263.27     12.68 o
   2  -8  14     1163.38     1236.90     24.15 o
   3  -8  14     1323.15     1331.60     40.88 o
   4  -8  14      124.68      114.94      9.38 o
   5  -8  14     1046.20     1055.81     17.64 o
   6  -8  14     2296.25     2291.68     30.77 o
   7  -8  14      393.33      393.81     14.34 o
   8  -8  14       32.19       30.87      9.43 o
   9  -8  14       67.83       77.98     10.25 o
  -8  -7  14      888.20      952.76     51.61 o
  -7  -7  14     1365.21     1471.46     77.64 o
  -6  -7  14     1220.30     1192.18     48.91 o
  -5  -7  14      131.12       98.09     14.88 o
  -4  -7  14      299.60      212.76     13.15 o
  -3  -7  14     2096.99     2035.46     27.43 o
  -2  -7  14       71.01       93.76      9.22 o
  -1  -7  14        1.34        3.02      8.07 o
   0  -7  14      136.76      111.29      6.83 o
   1  -7  14      505.13      527.79     16.52 o
   2  -7  14      572.09      588.57     11.89 o
   3  -7  14      668.94      683.49     15.87 o
   4  -7  14     1472.68     1455.17     24.22 o
   5  -7  14      587.98      563.41     14.04 o
   6  -7  14      792.92      742.43     15.99 o
   7  -7  14      316.34      305.15     13.38 o
   8  -7  14       17.03       13.06      9.05 o
   9  -7  14        0.54        0.00      9.52 o
  -9  -6  14      533.64      474.77     59.34 o
  -8  -6  14     1514.28     1489.42     37.96 o
  -7  -6  14      933.75      870.08     28.91 o
  -6  -6  14        2.25        0.00     11.95 o
  -5  -6  14       45.73       66.67     14.17 o
  -4  -6  14        9.87        9.96      8.14 o
  -3  -6  14     2855.71     2691.04     36.94 o
  -2  -6  14      861.05      853.95     14.67 o
  -1  -6  14      534.25      594.84     13.49 o
   0  -6  14        0.61        0.00      5.95 o
   1  -6  14     5654.03     5622.68     42.95 o
   2  -6  14     3809.14     3816.77     50.68 o
   3  -6  14     2111.16     2177.00     20.97 o
   4  -6  14      534.10      557.97     13.11 o
   5  -6  14      306.63      303.74     11.38 o
   6  -6  14      958.26      859.84     32.87 o
   7  -6  14     1084.03     1089.22     16.78 o
   8  -6  14      166.32      156.84     12.46 o
   9  -6  14      140.48      138.85     12.30 o
  -9  -5  14      292.15      326.40     13.42 o
  -8  -5  14        9.76       17.30     10.01 o
  -7  -5  14        1.37        0.32      9.33 o
  -6  -5  14      510.90      525.99     17.39 o
  -5  -5  14      195.11      143.48      9.46 o
  -4  -5  14      177.22      179.02     10.04 o
  -3  -5  14      240.18      238.15      8.18 o
  -2  -5  14     3691.39     3676.56     35.76 o
  -1  -5  14     1407.95     1436.15     22.56 o
   0  -5  14     4949.52     5042.49     47.57 o
   1  -5  14     4419.86     4400.31     46.20 o
   2  -5  14       46.78       59.26      5.99 o
   3  -5  14     2352.20     2353.02     25.28 o
   4  -5  14      124.11      155.76      9.61 o
   5  -5  14        5.81        0.00      8.25 o
   6  -5  14     1406.36     1431.63     20.01 o
   7  -5  14        6.12        7.00     10.32 o
   8  -5  14      166.78      168.84     12.49 o
   9  -5  14      351.66      406.84     17.78 o
  -9  -4  14        2.12        4.01     10.10 o
  -8  -4  14      768.07      685.41     26.73 o
  -7  -4  14     1852.22     1817.33     37.08 o
  -6  -4  14       10.49        6.99      8.28 o
  -5  -4  14     1063.36     1070.98     23.56 o
  -4  -4  14       70.66       77.38      8.25 o
  -3  -4  14     2855.52     2835.61     24.45 o
  -2  -4  14     6903.52     6680.15     49.79 o
  -1  -4  14      502.82      419.80      9.47 o
   0  -4  14      761.56      772.78      7.70 o
   1  -4  14      847.46      803.28      8.92 o
   2  -4  14     2167.98     2064.46     40.36 o
   3  -4  14     4644.62     4780.01     51.50 o
   4  -4  14       80.16       87.41      8.99 o
   5  -4  14      121.09      101.91      9.45 o
   6  -4  14      144.23      133.92     10.54 o
   7  -4  14     1498.54     1492.09     29.98 o
   8  -4  14     2060.44     1919.39     28.87 o
   9  -4  14      395.76      377.12     58.58 o
  -9  -3  14       16.25       27.04     10.18 o
  -8  -3  14      187.99      226.95     15.31 o
  -7  -3  14      131.43       92.33     12.67 o
  -6  -3  14      116.72       99.08     12.12 o
  -5  -3  14     1007.98      919.36     19.02 o
  -4  -3  14      943.53      941.85     19.41 o
  -3  -3  14     2265.74     2226.33     16.94 o
  -2  -3  14      208.72      200.89      6.98 o
  -1  -3  14     1503.85     1515.86     11.68 o
   0  -3  14       79.45       72.14      4.36 o
   1  -3  14       63.84       69.21      4.28 o
   2  -3  14        1.99        1.69      6.00 o
   3  -3  14       88.75       86.54      8.83 o
   4  -3  14      786.54      744.35     14.40 o
   5  -3  14     1667.03     1656.52     41.68 o
   6  -3  14     1539.53     1587.16     27.56 o
   7  -3  14     2135.94     2204.01    101.34 o
   8  -3  14        1.87       14.59     12.31 o
   9  -3  14      310.13      349.90     17.15 o
  -9  -2  14      511.57      506.55     14.23 o
  -8  -2  14      532.44      494.82     16.31 o
  -7  -2  14     1462.62     1537.49     27.82 o
  -6  -2  14     2045.36     2073.72     65.09 o
  -5  -2  14      958.93     1042.37     23.15 o
  -4  -2  14        5.59        0.00      6.20 o
  -3  -2  14       31.02       31.00      6.17 o
  -2  -2  14     4103.83     4043.21     29.64 o
  -1  -2  14      495.99      464.45      6.27 o
   0  -2  14       91.28       64.13      4.16 o
   1  -2  14        7.72       10.77      3.75 o
   2  -2  14        2.08        7.69      5.28 o
   3  -2  14     4907.14     5082.69     53.60 o
   4  -2  14     4268.07     4367.17     40.84 o
   5  -2  14     1268.79     1365.09     19.05 o
   6  -2  14       14.08       25.13     11.73 o
   7  -2  14      712.08      702.79     24.67 o
   8  -2  14     1052.81     1076.06     68.41 o
   9  -2  14       29.75       32.61     13.51 o
  -9  -1  14      175.71      224.84     24.96 o
  -8  -1  14     1208.79     1230.88     42.73 o
  -7  -1  14     1165.17     1144.53     33.89 o
  -6  -1  14       50.57       81.59     10.06 o
  -5  -1  14     1423.67     1439.06     19.04 o
  -4  -1  14       70.31       81.39     10.91 o
  -3  -1  14       86.56       67.05      6.02 o
  -2  -1  14     1605.57     1603.45     13.57 o
  -1  -1  14       75.57       78.86      4.24 o
   0  -1  14       84.61      106.87      4.64 o
   1  -1  14      478.02      492.45      8.70 o
   2  -1  14     5104.88     5153.61     76.25 o
   3  -1  14     1175.18     1159.97     28.09 o
   4  -1  14      699.80      674.62     19.30 o
   5  -1  14       78.46      100.69     23.45 o
   6  -1  14      754.68      847.57     22.45 o
   7  -1  14      339.51      321.09     26.55 o
   8  -1  14       23.76       50.50     12.60 o
   9  -1  14       35.29       40.85     13.28 o
  -9   0  14      396.21      350.18     17.04 o
  -8   0  14        0.05       10.65     10.38 o
  -7   0  14     2827.59     2710.58     49.81 o
  -6   0  14     1995.14     1942.96     36.75 o
  -5   0  14     2528.69     2344.35     28.89 o
  -4   0  14      340.10      319.53     13.52 o
  -3   0  14      132.22      150.09      9.07 o
  -2   0  14     1025.15     1000.71     13.51 o
  -1   0  14     5765.49     5661.74     33.83 o
   0   0  14     2254.99     2208.79     18.82 o
   1   0  14     3226.31     3060.06     34.78 o
   2   0  14        5.55        0.00      6.60 o
   3   0  14     3549.38     3240.02     46.14 o
   4   0  14     1430.93     1394.65     22.15 o
   5   0  14       24.90       17.49     10.55 o
   6   0  14       19.24       11.82     11.34 o
   7   0  14       57.48       52.50     12.09 o
   8   0  14      628.26      664.73     20.01 o
   9   0  14      808.59      834.42     49.95 o
  -9   1  14       50.11       46.95     11.26 o
  -8   1  14      246.13      237.67     13.64 o
  -7   1  14      404.15      422.69     22.83 o
  -6   1  14       35.98       22.84      9.47 o
  -5   1  14      159.22      167.89     13.39 o
  -4   1  14        1.07        0.00      8.01 o
  -3   1  14      577.33      523.41     14.04 o
  -2   1  14     1512.78     1493.41     15.27 o
  -1   1  14      292.19      254.90     13.64 o
   0   1  14       44.49       30.96      6.53 o
   1   1  14      154.03      154.76     12.14 o
   2   1  14      529.25      519.48     16.45 o
   3   1  14      146.16      148.85      9.18 o
   4   1  14       73.55       95.37     11.44 o
   5   1  14        8.82        9.92     10.87 o
   6   1  14        4.25       17.37     11.83 o
   7   1  14      483.17      516.77     53.97 o
   8   1  14     1919.73     1849.79     51.32 o
  -9   2  14       32.18       16.90     11.04 o
  -8   2  14      375.55      384.22     12.90 o
  -7   2  14        0.14        0.00      9.89 o
  -6   2  14      479.52      477.01     14.93 o
  -5   2  14      716.25      738.34     17.58 o
  -4   2  14     2983.87     3054.78     29.35 o
  -3   2  14      402.98      402.51     11.23 o
  -2   2  14     1308.52     1292.18     22.92 o
  -1   2  14     3578.63     3487.36     27.26 o
   0   2  14     3050.58     3047.78     23.04 o
   1   2  14        3.21        0.00     10.26 o
   2   2  14      598.24      576.38     18.10 o
   3   2  14      666.09      657.17     18.76 o
   4   2  14     1070.87     1050.36     35.33 o
   5   2  14     1104.47     1127.63     37.79 o
   6   2  14      891.83      831.09     36.01 o
   7   2  14     1047.96     1102.84     40.84 o
   8   2  14       43.45       35.56     23.02 o
  -9   3  14       51.91       36.52      9.78 o
  -8   3  14      207.12      181.75     13.31 o
  -7   3  14      389.61      330.77     13.44 o
  -6   3  14       62.55       54.54     10.16 o
  -5   3  14      487.22      472.60     15.69 o
  -4   3  14       61.52       60.34      8.84 o
  -3   3  14        0.69        0.00      9.63 o
  -2   3  14      380.92      364.11     13.10 o
  -1   3  14     2668.54     2545.72     39.85 o
   0   3  14     1066.63      997.39     74.48 o
   1   3  14       57.10       39.40     11.89 o
   2   3  14        9.49        6.25     12.27 o
   3   3  14      818.37      800.47     21.26 o
   4   3  14     2265.19     2225.24     32.71 o
   5   3  14      427.57      430.99     29.26 o
   6   3  14      274.38      279.12     26.41 o
   7   3  14        0.77        5.98     22.15 o
  -9   4  14      303.79      305.09     12.97 o
  -8   4  14      361.88      351.40     14.43 o
  -7   4  14      422.63      388.08     14.15 o
  -6   4  14      229.28      238.75     12.35 o
  -5   4  14     1949.82     2020.22     52.02 o
  -4   4  14      988.97      964.67     30.96 o
  -3   4  14       62.16       60.21     10.64 o
  -2   4  14      997.22      981.26     18.88 o
  -1   4  14       18.64       19.39      8.04 o
   0   4  14     2109.13     2030.83     34.92 o
   1   4  14      417.23      429.15     17.76 o
   2   4  14      651.39      668.41     20.74 o
   3   4  14      987.98      953.24     23.93 o
   4   4  14      197.55      190.80     15.59 o
   5   4  14      952.08      934.06     37.74 o
   6   4  14      539.68      557.74     32.06 o
   7   4  14      413.42      389.52     30.55 o
  -8   5  14       47.04       34.55     10.14 o
  -7   5  14        1.74        7.95     10.53 o
  -6   5  14     2237.41     2189.92     54.72 o
  -5   5  14      896.87      871.58     52.65 o
  -4   5  14        5.78        5.54     11.06 o
  -3   5  14      174.67      166.64     19.34 o
  -2   5  14      114.49       84.50     14.02 o
  -1   5  14     1008.08      959.88     25.40 o
   0   5  14     1699.65     1703.37     30.60 o
   1   5  14      483.00      457.10     19.10 o
   2   5  14       41.73       49.47     13.49 o
   3   5  14      414.75      373.36     43.15 o
   4   5  14     2157.42     2122.40     34.85 o
   5   5  14     1063.40     1030.90     39.34 o
   6   5  14       26.26        3.60     20.90 o
  -8   6  14      245.59      248.59     14.26 o
  -7   6  14     1023.02      998.16     23.52 o
  -6   6  14      117.51      114.12     14.51 o
  -5   6  14      418.00      424.61     20.55 o
  -4   6  14      258.29      241.50     14.53 o
  -3   6  14       67.87       63.43     11.68 o
  -2   6  14       93.80       94.21     27.11 o
  -1   6  14       11.74        6.19      9.51 o
   0   6  14       60.02       32.86     13.88 o
   1   6  14     1646.20     1645.01     33.24 o
   2   6  14      952.91      934.26     25.52 o
   3   6  14      179.87      178.95     21.89 o
   4   6  14      150.14      100.36     15.33 o
   5   6  14      390.54      359.62     29.09 o
  -7   7  14       98.17       61.05     15.29 o
  -6   7  14        7.34       23.49     13.07 o
  -5   7  14      175.29      151.84     14.80 o
  -4   7  14      174.38      162.35     14.47 o
  -3   7  14      758.27      802.04     19.77 o
  -2   7  14        5.82        4.67     10.58 o
  -1   7  14      102.05       89.56     11.31 o
   0   7  14      810.03      881.83     25.90 o
   1   7  14     2155.59     2199.84     85.46 o
   2   7  14        0.33        0.73     11.29 o
   3   7  14       16.61       16.98     11.69 o
   4   7  14      112.89      113.00     13.48 o
  -6   8  14      127.35      120.36     15.32 o
  -5   8  14       59.64       65.43     13.98 o
  -4   8  14        2.99       10.60     12.49 o
  -3   8  14     1058.52     1085.98     28.36 o
  -2   8  14      966.75     1054.70     22.54 o
  -1   8  14      300.62      282.90     27.86 o
   0   8  14       24.07       15.31     21.17 o
   1   8  14      734.78      698.23     31.58 o
   2   8  14       17.42       39.48     16.08 o
   3   8  14       50.80       73.13     12.93 o
  -4   9  14     1040.34     1118.96     28.10 o
  -3   9  14     1150.92     1270.35    103.50 o
  -2   9  14       69.17       51.54     13.53 o
  -1   9  14        2.91        0.00     21.00 o
   0   9  14      475.76      463.20     32.51 o
   1   9  14       83.16       96.43     24.36 o
  -1 -14  15       74.00       94.66     15.75 o
   0 -14  15       83.91      125.33     15.15 o
   1 -14  15      169.53      181.51     15.84 o
   2 -14  15       93.64      114.65     12.27 o
   3 -14  15       39.52       23.07     10.73 o
   4 -14  15        9.99       24.03     14.75 o
  -3 -13  15       36.23       26.43     10.27 o
  -2 -13  15       11.51        1.61     11.31 o
  -1 -13  15      639.03      583.89     35.88 o
   0 -13  15      348.82      302.21     16.78 o
   1 -13  15       69.34       58.88     10.10 o
   2 -13  15        9.56       10.77      9.72 o
   3 -13  15      143.39      138.68     11.49 o
   4 -13  15      606.80      630.43     49.31 o
   5 -13  15     1644.98     1827.21     56.31 o
  -4 -12  15      235.64      208.13     12.09 o
  -3 -12  15      167.37      169.60     11.25 o
  -2 -12  15       75.98       64.17     11.58 o
  -1 -12  15        4.43        6.60     10.70 o
   0 -12  15      372.25      335.07     30.59 o
   1 -12  15     1276.69     1358.83     23.33 o
   2 -12  15     1021.54     1116.61     27.11 o
   3 -12  15       14.46       13.75      9.55 o
   4 -12  15      145.69      154.00     14.39 o
   5 -12  15       60.38       26.14     15.42 o
   6 -12  15      171.44      180.79     15.87 o
  -5 -11  15      230.08      196.52     14.35 o
  -4 -11  15      851.30      921.75     17.14 o
  -3 -11  15        4.13        0.00      9.32 o
  -2 -11  15       20.54       11.35      9.01 o
  -1 -11  15      498.92      451.35     33.38 o
   0 -11  15     3503.00     3457.17     43.85 o
   1 -11  15     1806.58     1972.04     57.61 o
   2 -11  15      175.38      173.96     12.62 o
   3 -11  15      227.23      250.24     13.71 o
   4 -11  15       22.78       37.37     12.16 o
   5 -11  15       99.24       82.88     13.54 o
   6 -11  15      353.52      330.57     17.35 o
   7 -11  15       31.89        3.48     17.48 o
  -6 -10  15       53.86       64.86     14.65 o
  -5 -10  15       60.49       37.85     11.36 o
  -4 -10  15       14.76       15.84     10.81 o
  -3 -10  15     2005.22     1929.62     28.74 o
  -2 -10  15      354.96      333.84     20.69 o
  -1 -10  15      573.18      491.37     22.30 o
   0 -10  15       42.79       28.74     10.23 o
   1 -10  15      494.96      510.94     18.00 o
   2 -10  15      264.14      275.08     10.93 o
   3 -10  15       30.68       32.32      9.02 o
   4 -10  15       11.87        5.13     11.50 o
   5 -10  15        2.45        1.92     12.24 o
   6 -10  15       20.15        5.94     12.55 o
   7 -10  15      110.34       96.13     14.44 o
   8 -10  15      272.61      248.00     12.53 o
  -7  -9  15       96.34       52.79     14.10 o
  -6  -9  15        2.51        3.88     13.49 o
  -5  -9  15      646.63      579.06     21.15 o
  -4  -9  15     2557.52     2532.77     47.00 o
  -3  -9  15     1088.73     1067.83     23.38 o
  -2  -9  15       20.04       31.90      9.95 o
  -1  -9  15       43.97       27.93      9.52 o
   0  -9  15      822.08      745.34     15.60 o
   1  -9  15     1275.00     1211.70     32.17 o
   2  -9  15      245.87      224.56     10.27 o
   3  -9  15      150.65      129.64      9.59 o
   4  -9  15      362.43      355.06     15.01 o
   5  -9  15     1344.53     1422.13     33.23 o
   6  -9  15     3295.04     3411.39     31.07 o
   7  -9  15      585.84      620.63     22.28 o
   8  -9  15       24.54       32.25      9.79 o
  -7  -8  15      393.96      300.87     25.57 o
  -6  -8  15      638.27      637.85     20.13 o
  -5  -8  15      200.40      217.56     15.50 o
  -4  -8  15       29.63       30.28     10.10 o
  -3  -8  15      965.14     1010.83     19.45 o
  -2  -8  15       92.63       98.90     11.58 o
  -1  -8  15       10.84        4.76      8.92 o
   0  -8  15      198.50      225.45      8.45 o
   1  -8  15      343.35      276.77     14.21 o
   2  -8  15      152.02      144.41      9.32 o
   3  -8  15      934.28      932.08     23.03 o
   4  -8  15      601.33      629.02     17.46 o
   5  -8  15      579.51      561.12     14.74 o
   6  -8  15      177.21      180.06     12.24 o
   7  -8  15      109.38      104.26     11.67 o
   8  -8  15        0.76        0.00      9.21 o
   9  -8  15        1.22        5.53      9.65 o
  -8  -7  15      690.45      727.59     22.26 o
  -7  -7  15      555.64      538.85     52.73 o
  -6  -7  15       45.83       35.80     13.09 o
  -5  -7  15      383.90      336.84     29.01 o
  -4  -7  15     2232.99     2151.80     31.10 o
  -3  -7  15     1050.40      956.29     16.43 o
  -2  -7  15      289.39      291.82     11.25 o
  -1  -7  15      330.39      287.97     11.15 o
   0  -7  15      101.15       99.61      6.91 o
   1  -7  15     3501.43     3497.35     30.07 o
   2  -7  15      947.08      841.25     25.71 o
   3  -7  15     2390.29     2386.29     21.22 o
   4  -7  15      270.90      257.27     11.01 o
   5  -7  15      193.64      204.68     11.24 o
   6  -7  15     1926.10     1935.24     33.18 o
   7  -7  15     1226.26     1184.94     20.32 o
   8  -7  15        2.73        7.28      9.34 o
   9  -7  15        0.78       10.03     11.35 o
  -8  -6  15      218.43      174.85     16.17 o
  -7  -6  15      976.68      891.73     22.26 o
  -6  -6  15      377.00      343.06     30.26 o
  -5  -6  15      770.51      786.77     23.60 o
  -4  -6  15      182.69      202.29     13.53 o
  -3  -6  15       18.81       21.54      8.46 o
  -2  -6  15      569.67      517.72     13.32 o
  -1  -6  15      152.95      145.04      9.54 o
   0  -6  15      698.10      719.91     10.79 o
   1  -6  15     3024.45     3104.22     29.93 o
   2  -6  15       27.11        9.63      6.54 o
   3  -6  15        9.04        2.56      8.05 o
   4  -6  15        3.36        0.00      8.56 o
   5  -6  15       40.02       34.60      9.32 o
   6  -6  15      187.87      203.32     13.19 o
   7  -6  15       10.57        6.03     10.44 o
   8  -6  15       33.07        5.50     10.95 o
   9  -6  15       27.70       25.83     11.15 o
  -8  -5  15     1590.54     1762.09     36.92 o
  -7  -5  15     1336.98     1470.71     25.48 o
  -6  -5  15      386.29      399.40     14.11 o
  -5  -5  15       36.29       25.31      8.45 o
  -4  -5  15      142.21      125.63      9.15 o
  -3  -5  15     3603.44     3602.35     55.19 o
  -2  -5  15     2769.79     2736.28     31.68 o
  -1  -5  15        1.29        3.20      6.59 o
   0  -5  15     2003.54     1920.11     20.48 o
   1  -5  15     3109.51     3082.11     17.85 o
   2  -5  15     3090.36     3190.80     22.95 o
   3  -5  15     2005.69     1971.29     31.35 o
   4  -5  15      331.69      310.64     15.43 o
   5  -5  15      125.72      102.40      9.70 o
   6  -5  15      163.86      192.17     15.50 o
   7  -5  15     2410.01     2519.74     27.50 o
   8  -5  15      754.50      774.93     23.46 o
   9  -5  15      643.26      636.13     20.83 o
  -9  -4  15      178.29      149.35     11.85 o
  -8  -4  15      164.77      152.80     12.80 o
  -7  -4  15        1.18        0.00      9.24 o
  -6  -4  15       35.95       51.56      9.03 o
  -5  -4  15       34.70       18.83      8.40 o
  -4  -4  15     1640.08     1672.31     18.10 o
  -3  -4  15     2369.47     2341.26     18.31 o
  -2  -4  15        4.02       10.96      5.98 o
  -1  -4  15      749.66      682.26     11.97 o
   0  -4  15      255.40      233.11      6.29 o
   1  -4  15     1729.95     1823.03     18.52 o
   2  -4  15      869.55      894.78     10.94 o
   3  -4  15     1404.80     1345.86     20.19 o
   4  -4  15      127.36      105.61     10.89 o
   5  -4  15        1.07        0.00      8.71 o
   6  -4  15     1716.12     1738.46     26.90 o
   7  -4  15     1659.13     1575.14     54.74 o
   8  -4  15       86.60      100.62     13.96 o
   9  -4  15       77.90       58.60     13.81 o
  -9  -3  15      199.87      183.00     12.03 o
  -8  -3  15        3.49        0.00      9.49 o
  -7  -3  15     2387.73     2570.13     26.80 o
  -6  -3  15        3.18       10.43      8.56 o
  -5  -3  15     1477.35     1497.91     28.00 o
  -4  -3  15       61.64       56.63      7.26 o
  -3  -3  15     1805.15     1854.12     22.82 o
  -2  -3  15     9212.80     9233.70     77.03 o
  -1  -3  15     3902.84     3916.95     22.62 o
   0  -3  15      102.85       85.00      4.71 o
   1  -3  15      153.77      143.89      5.19 o
   2  -3  15      297.88      301.27     11.86 o
   3  -3  15     2179.44     2270.13     25.83 o
   4  -3  15      891.28      964.94     23.22 o
   5  -3  15       12.62       14.10      9.04 o
   6  -3  15      139.89      149.86     11.44 o
   7  -3  15      590.21      658.63     35.47 o
   8  -3  15     2003.88     2073.19    106.19 o
   9  -3  15       61.98       55.48     13.60 o
  -9  -2  15       53.43       30.46     13.21 o
  -8  -2  15      945.79      929.42     57.77 o
  -7  -2  15       11.00        6.48     11.85 o
  -6  -2  15       16.80       14.39      7.53 o
  -5  -2  15     1546.95     1543.35     16.06 o
  -4  -2  15     1050.50     1065.63     24.47 o
  -3  -2  15      349.17      331.02      8.66 o
  -2  -2  15     1739.40     1676.74     21.84 o
  -1  -2  15       67.35       65.83      4.49 o
   0  -2  15        4.93        5.99      4.09 o
   1  -2  15        2.02        4.63      4.69 o
   2  -2  15     2468.48     2436.66     33.37 o
   3  -2  15      749.67      770.34     21.10 o
   4  -2  15      348.91      331.89     13.74 o
   5  -2  15      348.60      397.84     13.02 o
   6  -2  15      410.14      396.01     29.96 o
   7  -2  15     1373.12     1551.80     85.60 o
   8  -2  15       73.60      108.43     14.08 o
   9  -2  15        4.82       12.35     13.35 o
  -9  -1  15      324.50      276.23     16.74 o
  -8  -1  15        1.32        6.41     13.77 o
  -7  -1  15     2129.86     2216.24     53.05 o
  -6  -1  15     2874.96     2879.50     35.63 o
  -5  -1  15     2218.49     2171.74     29.06 o
  -4  -1  15      106.73       98.54      9.43 o
  -3  -1  15       84.78       63.75      8.23 o
  -2  -1  15        6.27        4.78      6.50 o
  -1  -1  15     1193.04     1260.62     14.59 o
   0  -1  15      543.97      550.59      6.93 o
   1  -1  15      577.83      557.48     10.69 o
   2  -1  15      547.28      510.94     14.27 o
   3  -1  15     4619.31     4788.54     37.11 o
   4  -1  15     1992.32     2080.50     26.39 o
   5  -1  15     1306.23     1301.58     51.78 o
   6  -1  15        2.51        4.65     11.74 o
   7  -1  15      827.42      929.36     32.68 o
   8  -1  15      179.19      215.06     17.47 o
  -9   0  15      332.22      279.51     16.81 o
  -8   0  15     1494.66     1484.54     40.02 o
  -7   0  15     1413.64     1290.70     29.94 o
  -6   0  15      125.03       95.44     12.28 o
  -5   0  15       40.48       34.15      9.18 o
  -4   0  15      477.19      460.86     14.77 o
  -3   0  15      110.28       96.07      8.83 o
  -2   0  15     2039.78     2005.43     26.02 o
  -1   0  15     1792.55     1719.17     19.50 o
   0   0  15       90.64       67.18      6.36 o
   1   0  15        0.98        7.08      6.52 o
   2   0  15    10605.32    10885.67    133.00 o
   3   0  15      939.63      839.19     32.36 o
   4   0  15     1054.79     1048.60     49.19 o
   5   0  15       78.09       84.59     12.04 o
   6   0  15      357.01      324.65     15.63 o
   7   0  15      350.83      332.25     20.34 o
   8   0  15      425.42      429.09     40.92 o
  -9   1  15      473.42      530.30     28.07 o
  -8   1  15      126.46      153.69     17.97 o
  -7   1  15      221.85      169.72     16.40 o
  -6   1  15      505.16      537.71     17.19 o
  -5   1  15      128.85      121.08     10.17 o
  -4   1  15      630.99      725.13     14.91 o
  -3   1  15        0.74        1.84      7.95 o
  -2   1  15      665.88      607.74     11.47 o
  -1   1  15     5243.32     5471.43     36.38 o
   0   1  15      801.71      835.78     13.50 o
   1   1  15     1485.88     1565.96     50.08 o
   2   1  15       19.35       25.61     10.95 o
   3   1  15      467.16      378.21     38.78 o
   4   1  15      738.85      764.98     32.05 o
   5   1  15      184.74      237.63     14.39 o
   6   1  15      201.62      218.11     35.25 o
   7   1  15      640.86      769.96     36.46 o
   8   1  15       17.91        4.26     23.00 o
  -9   2  15       10.13        1.74     11.31 o
  -8   2  15        0.24        2.89      9.31 o
  -7   2  15      443.27      475.21     15.15 o
  -6   2  15      274.11      248.30     12.61 o
  -5   2  15       14.64       27.87      9.38 o
  -4   2  15       29.66       24.16      8.49 o
  -3   2  15     1818.96     1853.16     72.00 o
  -2   2  15     4081.08     4313.54     42.07 o
  -1   2  15     2052.76     1884.95     20.16 o
   0   2  15      435.02      435.59     17.07 o
   1   2  15        0.42        3.20     10.91 o
   2   2  15        8.99        2.71     11.10 o
   3   2  15      876.85      862.59     21.63 o
   4   2  15     1175.44     1098.93     37.60 o
   5   2  15       57.59       43.02     20.82 o
   6   2  15      184.14      145.19     23.76 o
   7   2  15      396.46      380.40     30.62 o
  -8   3  15       20.34       34.46      9.84 o
  -7   3  15      505.09      499.55     15.56 o
  -6   3  15     1115.43     1103.10     32.79 o
  -5   3  15     1120.32     1111.04     18.31 o
  -4   3  15     1197.88     1157.92     71.33 o
  -3   3  15     1253.50     1304.24     21.90 o
  -2   3  15       28.54       31.09     10.23 o
  -1   3  15      487.93      480.15     12.40 o
   0   3  15     1232.43     1246.27     25.72 o
   1   3  15       83.33       72.99     15.90 o
   2   3  15        1.47       10.93     11.93 o
   3   3  15       13.48       19.54     12.76 o
   4   3  15      629.34      544.26     30.45 o
   5   3  15      640.78      566.27     31.98 o
   6   3  15      292.45      289.41     28.57 o
   7   3  15      434.29      377.63     30.45 o
  -8   4  15       41.40       19.40      9.64 o
  -7   4  15       49.59       47.41     11.12 o
  -6   4  15     2804.88     2945.47    157.64 o
  -5   4  15     1362.82     1409.21     42.81 o
  -4   4  15       92.45       93.77     27.72 o
  -3   4  15      163.56      142.05     12.23 o
  -2   4  15       11.29       17.64     10.06 o
  -1   4  15     1761.10     1782.39     23.76 o
   0   4  15       76.13       63.74     13.99 o
   1   4  15        0.64        0.00     12.54 o
   2   4  15       80.95       48.48     13.50 o
   3   4  15      482.80      496.23     19.63 o
   4   4  15     3058.69     3110.81    116.88 o
   5   4  15     1420.62     1374.99     44.62 o
   6   4  15      152.73      135.95     25.36 o
  -7   5  15      653.42      699.08     32.86 o
  -6   5  15      511.19      573.33     33.38 o
  -5   5  15     1117.33     1116.96    119.59 o
  -4   5  15      379.34      381.41     20.28 o
  -3   5  15      264.57      270.93     14.53 o
  -2   5  15      199.38      196.17     12.93 o
  -1   5  15       78.85       87.03      9.73 o
   0   5  15      279.34      251.00     28.68 o
   1   5  15     1198.12     1113.28     26.88 o
   2   5  15      425.41      389.70     26.82 o
   3   5  15      922.94      934.82     25.69 o
   4   5  15      269.59      332.64     18.80 o
   5   5  15      503.05      481.81     31.79 o
  -7   6  15       10.52       14.06     13.58 o
  -6   6  15      374.88      417.03     18.24 o
  -5   6  15      386.15      373.64     31.83 o
  -4   6  15        7.44        2.91     12.54 o
  -3   6  15       12.87        0.00     11.35 o
  -2   6  15       27.73       24.26     11.11 o
  -1   6  15      296.94      328.88     26.96 o
   0   6  15     3066.30     3338.95     43.97 o
   1   6  15     1609.85     1657.38     32.64 o
   2   6  15      310.82      249.34     18.16 o
   3   6  15        6.82        0.00     14.12 o
   4   6  15      416.52      433.82     21.02 o
  -6   7  15        0.89        0.00     13.23 o
  -5   7  15       92.30       75.28     14.38 o
  -4   7  15       24.50       19.51     12.53 o
  -3   7  15      437.64      475.32     45.80 o
  -2   7  15      965.85     1020.63     57.05 o
  -1   7  15     1242.31     1254.48     42.40 o
   0   7  15      763.09      862.56     26.19 o
   1   7  15       46.19       28.74     15.31 o
   2   7  15      341.03      323.05     19.69 o
   3   7  15        1.02        7.20     12.05 o
  -4   8  15      531.56      586.05     20.15 o
  -3   8  15      446.26      475.75     24.38 o
  -2   8  15       56.61       60.28     12.60 o
  -1   8  15      197.09      157.27     25.31 o
   0   8  15      671.40      751.06     37.18 o
   1   8  15      496.10      549.17     23.88 o
   1 -14  16        7.59        0.00     13.73 o
   2 -14  16        3.75        0.00     10.20 o
  -2 -13  16      160.58      149.78     12.98 o
  -1 -13  16      170.65      178.67     36.33 o
   0 -13  16       44.67       34.95     14.09 o
   1 -13  16      410.60      401.97     22.25 o
   2 -13  16       17.72       12.26      9.94 o
   3 -13  16      322.50      363.52     18.72 o
   4 -13  16      109.91      137.04     15.67 o
   5 -13  16      187.53      198.92     16.98 o
  -4 -12  16      276.57      226.84     14.47 o
  -3 -12  16        2.57        2.29      9.57 o
  -2 -12  16       43.42       26.11     11.52 o
  -1 -12  16       85.66      100.66     14.79 o
   0 -12  16     1625.92     1786.04     93.25 o
   1 -12  16      420.08      451.90     17.31 o
   2 -12  16       26.85       27.47      9.92 o
   3 -12  16      529.77      546.89     14.69 o
   4 -12  16      366.10      417.40     17.78 o
   5 -12  16      376.04      427.10     18.74 o
   6 -12  16      186.30      161.44     16.16 o
  -5 -11  16       12.26       15.83     11.83 o
  -4 -11  16       51.74       65.40     12.11 o
  -3 -11  16      308.90      305.44     14.53 o
  -2 -11  16       48.61       47.70     11.34 o
  -1 -11  16      343.44      301.36     13.91 o
   0 -11  16       19.83       15.79     11.30 o
   1 -11  16      554.96      607.77     14.41 o
   2 -11  16      403.46      436.18     18.90 o
   3 -11  16      449.98      425.60     13.31 o
   4 -11  16       58.98       60.67     12.62 o
   5 -11  16       11.61        0.00     12.81 o
   6 -11  16      116.54      102.93     14.83 o
   7 -11  16       56.93       57.06     14.60 o
  -6 -10  16       54.77       63.47     14.80 o
  -5 -10  16       42.64       38.06     17.78 o
  -4 -10  16     1125.34     1037.65     19.97 o
  -3 -10  16      497.76      430.69     21.69 o
  -2 -10  16       92.31       81.61     11.49 o
  -1 -10  16      189.83      168.13     12.25 o
   0 -10  16     1582.22     1470.64     23.42 o
   1 -10  16     1482.72     1389.80     62.37 o
   2 -10  16       12.05        0.00      8.91 o
   3 -10  16       72.26       72.88      9.84 o
   4 -10  16      309.11      303.52     15.22 o
   5 -10  16      199.72      168.83     14.52 o
   6 -10  16      968.55      932.02     22.68 o
   7 -10  16      354.42      294.03     17.71 o
  -6  -9  16       19.43       17.81     13.82 o
  -5  -9  16      112.48      126.62     14.62 o
  -4  -9  16       90.73      109.50     11.63 o
  -3  -9  16     1461.82     1456.74     32.50 o
  -2  -9  16     1475.62     1431.85     21.15 o
  -1  -9  16      746.58      797.60     34.08 o
   0  -9  16      764.56      796.90     16.63 o
   1  -9  16      203.86      157.93     10.04 o
   2  -9  16       11.38        3.11      8.45 o
   3  -9  16        1.88        4.61      8.57 o
   4  -9  16     1046.66     1043.99     47.53 o
   5  -9  16      280.25      312.43     15.93 o
   6  -9  16        0.17        1.81     12.78 o
   7  -9  16      486.34      516.04     24.56 o
   8  -9  16      152.04      127.51     11.19 o
  -7  -8  16      513.23      537.11     24.72 o
  -6  -8  16        4.96        5.72     13.71 o
  -5  -8  16      547.02      570.21     19.31 o
  -4  -8  16     2029.73     2147.28     29.88 o
  -3  -8  16     1999.85     1974.24     33.42 o
  -2  -8  16       91.49       89.31     10.42 o
  -1  -8  16      136.42      108.58     10.27 o
   0  -8  16       23.41       50.64     10.58 o
   1  -8  16     3327.14     3470.96     42.59 o
   2  -8  16       73.85       48.30      8.57 o
   3  -8  16       42.77       43.80      9.01 o
   4  -8  16      230.64      169.80     13.29 o
   5  -8  16      551.09      570.00     27.32 o
   6  -8  16     1756.20     1770.29     23.58 o
   7  -8  16      639.54      566.42     22.14 o
   8  -8  16       12.03       17.80      9.66 o
  -7  -7  16     1826.77     2004.40     85.37 o
  -6  -7  16      417.39      399.34     18.59 o
  -5  -7  16     1138.10     1066.74     52.85 o
  -4  -7  16      303.73      284.79     42.86 o
  -3  -7  16       57.47       51.21      9.69 o
  -2  -7  16       16.75       11.92      8.72 o
  -1  -7  16      215.64      225.83     10.92 o
   0  -7  16      537.51      490.26     15.14 o
   1  -7  16      272.97      252.14      9.14 o
   2  -7  16      240.52      203.26     15.52 o
   3  -7  16      307.93      295.25     24.21 o
   4  -7  16      447.90      438.56     22.49 o
   5  -7  16      561.60      622.90     15.26 o
   6  -7  16      489.22      476.43     14.91 o
   7  -7  16        5.27        7.46     10.66 o
   8  -7  16      137.67      113.06     12.57 o
  -8  -6  16     1476.98     1443.16     39.89 o
  -7  -6  16     2088.91     2312.20     62.65 o
  -6  -6  16      324.80      336.23     34.40 o
  -5  -6  16      218.76      245.87     24.38 o
  -4  -6  16      727.13      659.99     36.27 o
  -3  -6  16      564.79      557.89     13.66 o
  -2  -6  16      181.23      211.46     10.67 o
  -1  -6  16       19.58       31.34      8.85 o
   0  -6  16      377.15      413.20     13.42 o
   1  -6  16     1575.52     1607.94     19.50 o
   2  -6  16     3134.58     3089.30     23.38 o
   3  -6  16     1336.92     1287.66     17.90 o
   4  -6  16      134.41      136.52     10.21 o
   5  -6  16      155.52      142.10     10.99 o
   6  -6  16      529.83      494.71     14.91 o
   7  -6  16     1004.87     1019.55     20.86 o
   8  -6  16       27.58       19.54     11.26 o
  -8  -5  16      187.77      127.91     11.68 o
  -7  -5  16      738.78      822.90     26.31 o
  -6  -5  16      149.84       93.31     10.28 o
  -5  -5  16      190.82      222.26     10.75 o
  -4  -5  16      115.94      123.82      9.51 o
  -3  -5  16      290.70      283.48     10.65 o
  -2  -5  16      177.69      165.12      8.20 o
  -1  -5  16      467.52      459.88     10.74 o
   0  -5  16       26.81       35.15      5.72 o
   1  -5  16     2878.51     2757.68     20.41 o
   2  -5  16     3146.57     3081.61     28.22 o
   3  -5  16       22.81       16.33      8.38 o
   4  -5  16      661.18      634.81     14.66 o
   5  -5  16      110.15      108.42     11.32 o
   6  -5  16      262.72      260.85     13.08 o
   7  -5  16      369.32      330.64     14.46 o
   8  -5  16       56.99       72.43     12.10 o
  -8  -4  16      402.79      326.30     13.28 o
  -7  -4  16      864.52      754.10     33.40 o
  -6  -4  16       71.17       47.65      9.41 o
  -5  -4  16       50.93       38.22      8.87 o
  -4  -4  16       57.47       51.40      8.65 o
  -3  -4  16     1339.79     1303.77     17.42 o
  -2  -4  16     8029.46     7918.04     93.40 o
  -1  -4  16     3287.53     3386.82     19.23 o
   0  -4  16      521.10      543.77      7.92 o
   1  -4  16       13.82       17.76      5.97 o
   2  -4  16     1981.30     1972.72     24.17 o
   3  -4  16      173.15      188.04     10.43 o
   4  -4  16       14.30       15.92      9.08 o
   5  -4  16      479.41      507.00     14.17 o
   6  -4  16       34.93       32.49     10.62 o
   7  -4  16     1457.11     1374.16     44.27 o
   8  -4  16      994.64     1010.58     41.62 o
  -8  -3  16      413.84      429.34     13.75 o
  -7  -3  16        0.53        0.00      9.09 o
  -6  -3  16       67.59       70.97      9.38 o
  -5  -3  16      176.86      137.76     12.03 o
  -4  -3  16     1157.31     1088.02     32.25 o
  -3  -3  16     1782.39     1669.20     25.88 o
  -2  -3  16      998.53      950.79     12.43 o
  -1  -3  16      800.15      773.84      9.55 o
   0  -3  16      103.76       99.45      4.97 o
   1  -3  16       14.87       10.50      5.16 o
   2  -3  16     1380.42     1402.39     17.52 o
   3  -3  16      262.92      258.78     14.69 o
   4  -3  16      213.05      165.70     10.63 o
   5  -3  16        0.66       12.30      9.53 o
   6  -3  16     1206.85     1205.74     20.33 o
   7  -3  16     3050.45     3146.94     77.54 o
   8  -3  16      725.67      725.64     33.97 o
  -9  -2  16      390.27      376.79     18.58 o
  -8  -2  16        5.14        0.00     13.64 o
  -7  -2  16     1381.90     1369.93     66.70 o
  -6  -2  16     3007.37     3015.25     29.02 o
  -5  -2  16     1549.28     1596.41     21.29 o
  -4  -2  16      654.24      634.90     16.68 o
  -3  -2  16      276.73      233.35     11.52 o
  -2  -2  16      316.92      297.21      7.57 o
  -1  -2  16     1090.30     1037.76     12.76 o
   0  -2  16       21.13       16.68      4.39 o
   1  -2  16       45.86       57.83      6.29 o
   2  -2  16      177.88      170.51     10.84 o
   3  -2  16     1473.49     1430.55     19.11 o
   4  -2  16     2544.55     2732.56     30.87 o
   5  -2  16      617.80      613.12     15.56 o
   6  -2  16      234.02      231.30     14.97 o
   7  -2  16        9.38       23.71     13.55 o
   8  -2  16      704.85      726.88     28.57 o
  -9  -1  16       11.96        8.94     13.21 o
  -8  -1  16      346.46      359.54     17.38 o
  -7  -1  16     1299.06     1240.70     31.19 o
  -6  -1  16      228.88      212.57     12.70 o
  -5  -1  16        0.37        1.77      9.39 o
  -4  -1  16      103.43      103.16      9.97 o
  -3  -1  16      236.70      236.41     12.63 o
  -2  -1  16       88.10       87.44      7.57 o
  -1  -1  16      221.24      188.50      8.87 o
   0  -1  16       81.98       84.86      5.54 o
   1  -1  16       41.42       40.30      6.91 o
   2  -1  16     3642.65     3647.07     52.75 o
   3  -1  16     3351.08     3392.68     32.55 o
   4  -1  16      371.71      399.50     15.52 o
   5  -1  16       19.42       23.16     11.47 o
   6  -1  16       18.81        6.89     12.37 o
   7  -1  16      702.58      733.90     21.34 o
   8  -1  16      515.47      447.91     55.12 o
  -8   0  16      354.40      384.46     18.59 o
  -7   0  16      535.67      460.57     17.04 o
  -6   0  16      971.75      940.60     18.12 o
  -5   0  16      125.27      109.05     12.54 o
  -4   0  16      781.91      802.92     18.42 o
  -3   0  16      378.95      313.81     11.34 o
  -2   0  16        1.89        0.20      6.80 o
  -1   0  16     1960.69     1925.98     21.87 o
   0   0  16     1970.39     2054.64     22.44 o
   1   0  16     1828.20     1909.75     23.23 o
   2   0  16     1835.60     1753.29     29.96 o
   3   0  16      387.55      402.28     15.36 o
   4   0  16      831.36      869.07     29.90 o
   5   0  16      107.65      116.91     13.46 o
   6   0  16        1.62        0.03     12.54 o
   7   0  16      279.61      256.56     23.66 o
   8   0  16      152.85      141.72     15.24 o
  -8   1  16      421.45      506.08     27.78 o
  -7   1  16      827.01      864.49     24.07 o
  -6   1  16      432.11      473.24     14.96 o
  -5   1  16       71.73       45.78      9.92 o
  -4   1  16      285.57      263.69     15.75 o
  -3   1  16      538.86      558.71     15.21 o
  -2   1  16     3071.89     3210.94     37.41 o
  -1   1  16     4013.83     3929.91     47.28 o
   0   1  16      268.07      239.77     31.25 o
   1   1  16       54.89       37.22     12.14 o
   2   1  16      514.57      499.56     17.85 o
   3   1  16     1191.89     1251.57     39.08 o
   4   1  16      147.46      140.99     22.12 o
   5   1  16       11.66        0.00     20.22 o
   6   1  16        8.46        6.02     20.20 o
   7   1  16     1050.95     1069.06     42.41 o
  -8   2  16      310.76      278.83     14.44 o
  -7   2  16       29.81       15.59     11.11 o
  -6   2  16      775.94      828.70     17.82 o
  -5   2  16     1126.30     1155.66     27.81 o
  -4   2  16      520.17      524.93     16.57 o
  -3   2  16     1009.61      995.65     24.42 o
  -2   2  16      169.00      137.18     10.26 o
  -1   2  16      650.50      655.62     18.60 o
   0   2  16      914.98      895.77     72.04 o
   1   2  16      246.53      216.42     14.83 o
   2   2  16      428.68      378.73     23.32 o
   3   2  16        1.68        1.45     12.32 o
   4   2  16      137.24      109.11     22.12 o
   5   2  16      376.93      464.48     31.00 o
   6   2  16      250.94      231.93     27.89 o
   7   2  16      308.36      239.85     27.72 o
  -8   3  16      100.87      120.65     11.20 o
  -7   3  16      126.27      133.22     12.36 o
  -6   3  16     1755.62     1752.22     23.75 o
  -5   3  16      408.56      388.59     16.52 o
  -4   3  16      163.87      192.54     13.58 o
  -3   3  16       74.43       37.50     18.33 o
  -2   3  16      785.68      781.45     28.28 o
  -1   3  16     1250.97     1315.45     21.08 o
   0   3  16      250.85      217.66     16.02 o
   1   3  16        3.61        9.27     12.39 o
   2   3  16        2.11        0.00     12.35 o
   3   3  16      586.40      559.38     34.55 o
   4   3  16     1886.30     1928.00     49.71 o
   5   3  16     1154.96     1214.90     42.71 o
   6   3  16      683.50      624.94     34.81 o
  -7   4  16      462.02      492.29     28.58 o
  -6   4  16      249.00      229.45     15.73 o
  -5   4  16     1226.96     1309.99     73.29 o
  -4   4  16      701.64      710.00     41.16 o
  -3   4  16      464.40      480.02     16.55 o
  -2   4  16      672.77      690.66     49.94 o
  -1   4  16      584.32      573.61     14.26 o
   0   4  16       18.33       23.54     13.53 o
   1   4  16      203.07      212.71     16.47 o
   2   4  16      417.34      468.67     47.75 o
   3   4  16      985.46      901.58     25.10 o
   4   4  16      729.16      728.93     35.89 o
   5   4  16      112.80      116.74     25.00 o
  -7   5  16       39.04       56.28     14.04 o
  -6   5  16     1382.98     1428.25     69.65 o
  -5   5  16     1953.46     2206.39    150.60 o
  -4   5  16      256.88      251.79     15.22 o
  -3   5  16      276.89      264.23     14.79 o
  -2   5  16      342.12      339.27     40.29 o
  -1   5  16      837.76      852.59     37.03 o
   0   5  16     1583.76     1467.13     30.92 o
   1   5  16      231.56      218.50     17.96 o
   2   5  16      429.66      414.95     20.42 o
   3   5  16       30.70       35.31     14.15 o
   4   5  16     1426.78     1411.29     46.20 o
  -6   6  16      293.77      282.16     16.99 o
  -5   6  16      367.97      390.06     17.53 o
  -4   6  16       11.05        8.78     12.46 o
  -3   6  16       22.29       13.80     12.31 o
  -2   6  16       89.34       65.28     11.66 o
  -1   6  16      422.29      395.71     28.78 o
   0   6  16       10.28       10.21     15.41 o
   1   6  16      429.21      397.40     24.34 o
   2   6  16      193.33      176.58     17.63 o
   3   6  16      441.14      465.21     21.60 o
  -5   7  16       68.72       61.68     16.64 o
  -4   7  16      511.06      578.93     19.79 o
  -3   7  16      308.26      354.56     16.53 o
  -2   7  16      539.08      589.00     18.82 o
  -1   7  16       40.48       46.71     22.84 o
   0   7  16     2296.19     2364.54     56.34 o
   1   7  16     1102.79     1165.34     30.27 o
   2   7  16       28.11       28.62     15.67 o
  -1 -13  17       56.42       44.51     12.55 o
   0 -13  17      336.19      307.89     17.87 o
   1 -13  17       21.31       16.07     14.06 o
   2 -13  17       26.62       19.46     10.39 o
   3 -13  17       75.32       79.36     11.52 o
   4 -13  17     2396.70     2633.12     36.08 o
  -3 -12  17        1.14        0.00     11.56 o
  -2 -12  17        1.89        4.33     11.45 o
  -1 -12  17      284.63      261.34     14.51 o
   0 -12  17        0.86       11.20     14.07 o
   1 -12  17      552.56      597.30     28.89 o
   2 -12  17      268.97      317.15     13.74 o
   3 -12  17      738.16      823.93     18.79 o
   4 -12  17      234.08      303.78     21.84 o
   5 -12  17        0.19        0.00     14.18 o
  -4 -11  17      440.54      470.43     25.27 o
  -3 -11  17       83.25       75.22     12.38 o
  -2 -11  17        1.36        4.90     11.35 o
  -1 -11  17      244.68      249.58     13.88 o
   0 -11  17     1960.46     2060.36     33.35 o
   1 -11  17     2373.13     2437.87     70.88 o
   2 -11  17      182.31      170.54     11.34 o
   3 -11  17       82.43       80.66     10.45 o
   4 -11  17      384.21      340.55     17.27 o
   5 -11  17      221.39      216.63     17.95 o
   6 -11  17      401.00      389.58     18.91 o
  -5 -10  17      240.81      276.12     17.53 o
  -4 -10  17       40.63       25.26     11.47 o
  -3 -10  17      268.96      216.54     13.44 o
  -2 -10  17      727.15      662.73     17.21 o
  -1 -10  17      430.44      397.68     15.36 o
   0 -10  17      814.01      837.23     20.12 o
   1 -10  17      471.78      465.45     13.02 o
   2 -10  17        0.35        0.75      9.22 o
   3 -10  17        3.73        0.00      9.30 o
   4 -10  17       30.37       21.99     12.28 o
   5 -10  17      352.52      379.69     17.80 o
   6 -10  17        0.10        8.09     14.10 o
   7 -10  17      122.13       95.08     15.51 o
  -6  -9  17       50.94       17.63     14.29 o
  -5  -9  17      218.59      250.00     16.88 o
  -4  -9  17     2168.20     2398.71     82.91 o
  -3  -9  17     2070.77     2048.09     52.26 o
  -2  -9  17      129.78      115.50     15.64 o
  -1  -9  17       27.71       23.49     10.64 o
   0  -9  17      159.89      151.10     12.05 o
   1  -9  17     2311.12     2478.70     22.79 o
   2  -9  17      200.93      225.25     10.84 o
   3  -9  17       60.64       74.69      9.66 o
   4  -9  17       32.84       18.10     11.85 o
   5  -9  17      668.56      690.99     20.29 o
   6  -9  17      905.51      986.30     25.17 o
   7  -9  17     1614.03     1655.39     36.51 o
  -6  -8  17       65.88       72.67     14.59 o
  -5  -8  17      723.08      628.28     28.24 o
  -4  -8  17      302.00      246.70     16.11 o
  -3  -8  17       83.32      119.00     11.29 o
  -2  -8  17      401.64      441.46     14.19 o
  -1  -8  17       78.97       74.57     10.58 o
   0  -8  17      621.69      599.52     14.98 o
   1  -8  17       56.28       62.27      8.17 o
   2  -8  17      490.77      545.01     18.09 o
   3  -8  17      451.66      472.30     15.98 o
   4  -8  17     1694.97     1773.82    101.19 o
   5  -8  17     1722.63     1806.72     27.85 o
   6  -8  17      525.75      566.78     19.34 o
   7  -8  17       43.90       27.37     11.39 o
  -7  -7  17     1258.42     1217.42     60.46 o
  -6  -7  17      281.40      247.39     16.64 o
  -5  -7  17       31.82       16.47     12.89 o
  -4  -7  17     1340.63     1233.39     23.88 o
  -3  -7  17     1226.48     1106.51     24.97 o
  -2  -7  17       15.54        4.58      9.12 o
[truncated: 45,425 more chars]
